# Supplementary material for: The ubiquitin ligase Cullin5SOCS2 regulates NDR1/STK38 stability and NF-κB transactivation
Source: Sci Rep. 2017 Feb 20;7:42800. doi: 10.1038/srep42800 (PMC5316984; doi:10.1038/srep42800)
Supplement: Supplementary Table S1 [file srep42800-s2.xls]

## Sheet: ALL proteins
Majority protein IDs	Protein names	Gene names	P value (-Log10)	Difference (Log2)	Unique peptides	Sequence coverage [%]	Mol. weight [kDa]
Q3UCB5	[3-methyl-2-oxobutanoate dehydrogenase [lipoamide]] kinase, mitochondrial	Bckdk	2.63184	-0.674427	10	31.8	46.587
Q3U5N4	[Protein ADP-ribosylarginine] hydrolase	Adprh	0.682128	-0.312598	5	17.7	40.068
Q3UV70	[Pyruvate dehydrogenase [acetyl-transferring]]-phosphatase 1, mitochondrial	Pdp1	0.742865	-0.147813	16	28.4	61.18
Q8R2U8	[Pyruvate dehydrogenase [lipoamide]] kinase isozyme 1, mitochondrial	Pdk1	3.12507	-0.676728	8	31.9	48.836
Q922H2	[Pyruvate dehydrogenase [lipoamide]] kinase isozyme 3, mitochondrial	Pdk3	0.140592	-0.0536457	16	55.4	47.922
Q91VJ9	1-acyl-sn-glycerol-3-phosphate acyltransferase alpha	Agpat1	0.751251	-0.342169	3	23.5	31.752
Q8K3K7	1-acyl-sn-glycerol-3-phosphate acyltransferase beta	Agpat2	0	NaN	3	16.5	31.01
Q8K4X7	1-acyl-sn-glycerol-3-phosphate acyltransferase delta	Agpat4	1.42056	-0.559629	13	29.1	43.81
Q3TWI4	1-phosphatidylinositol 4,5-bisphosphate phosphodiesterase beta-3	Plcb3	0.670615	0.201644	25	25.1	139.5
Q8R3B1	1-phosphatidylinositol 4,5-bisphosphate phosphodiesterase delta-1	Plcd1	1.12926	-0.234939	19	40.2	85.872
E0CY47	1-phosphatidylinositol 4,5-bisphosphate phosphodiesterase eta-1	Plch1	0	NaN	1	5.9	16.125
Q2M4I9	1-phosphatidylinositol 4,5-bisphosphate phosphodiesterase gamma-1	Plcg1	0.339095	0.143916	7	9.3	135.97
Q99JT9	1,2-dihydroxy-3-keto-5-methylthiopentene dioxygenase	Adi1	0.402976	0.151621	6	47.5	21.523
Q64433	10 kDa heat shock protein, mitochondrial	Hspe1	0.209552	0.0407488	12	86.3	10.963
Q543F1	116 kDa U5 small nuclear ribonucleoprotein component	Eftud2	0.66217	-0.0587951	62	74.4	109.36
Q9DAK9	14 kDa phosphohistidine phosphatase	Phpt1	0.121693	0.0984908	9	85.5	13.996
Q9CQV8	14-3-3 protein beta/alpha	Ywhab	1.60481	0.383238	8	57	27.854
Q5SS40	14-3-3 protein epsilon	Ywhae	1.14698	0.235443	22	82.7	29.174
P68510	14-3-3 protein eta	Ywhah	0.0659998	-0.0286679	15	76.8	28.211
P61982	14-3-3 protein gamma	Ywhag	0.120197	-0.0396614	14	78.5	28.302
Q9JJ20	14-3-3 protein sigma	Sfn	0	NaN	1	16.1	27.833
P68254	14-3-3 protein theta	Ywhaq	0.286356	0.0899586	13	64.2	27.7
P63101	14-3-3 protein zeta/delta	Ywhaz	0.82452	0.174764	21	67.8	27.771
Q8BK77	15 kDa interferon-responsive protein	Tor1aip2	0.0486964	0.104128	2	14.7	13.541
Q9ERR7	15 kDa selenoprotein	2016-09-15	1.69021	-0.715272	6	43.8	17.824
P58871	182 kDa tankyrase-1-binding protein	Tnks1bp1	0.310172	0.112949	26	22.8	181.82
O88986	2-amino-3-ketobutyrate coenzyme A ligase, mitochondrial	Gcat	0.236096	0.0481995	12	43.3	44.93
Q6PDY2	2-aminoethanethiol dioxygenase	Ado	0.0366338	0.0182543	6	26.6	28.372
Q9CXI0	2-methoxy-6-polyprenyl-1,4-benzoquinol methylase, mitochondrial	Coq5	1.37997	-0.482009	5	22	37.335
Q3U0K8	2-oxoglutarate and iron-dependent oxygenase domain-containing protein 1	Ogfod1	0.0948742	-0.081647	6	19.9	57.853
Q60597	2-oxoglutarate dehydrogenase, mitochondrial	Ogdh	0.988727	-0.119109	55	60.8	116.45
Q99L69	2-oxoisovalerate dehydrogenase subunit alpha, mitochondrial	Bckdha	0.302411	-0.0916587	14	42.1	50.358
Q6P3A8	2-oxoisovalerate dehydrogenase subunit beta, mitochondrial	Bckdhb	1.16092	-0.425177	8	37.7	42.88
Q9CQ62	2,4-dienoyl-CoA reductase, mitochondrial	Decr1	2.98364	-0.49183	12	43.6	36.213
Q3TIU4	2,5-phosphodiesterase 12	Pde12	0	0.320349	5	12	67.513
Q14AQ1	26S protease regulatory subunit 10B	Psmc6	0.72217	0.0650924	27	60.9	44.172
Q542I9	26S protease regulatory subunit 4	Psmc1	0.974804	0.15339	24	60.2	49.184
Q3U8Y7	26S protease regulatory subunit 6A	Psmc3	0.947385	0.0796048	32	81.1	47.338
P54775	26S protease regulatory subunit 6B	Psmc4	1.63974	0.235785	27	78.2	47.408
P46471	26S protease regulatory subunit 7	Psmc2	0.432337	0.0796877	34	73.2	48.647
P62196	26S protease regulatory subunit 8	Psmc5	0.353192	0.0523371	26	71.9	45.626
Q3TXS7	26S proteasome non-ATPase regulatory subunit 1	Psmd1	1.77417	0.186689	50	58.3	105.73
Q9Z2X2	26S proteasome non-ATPase regulatory subunit 10	Psmd10	0.0508575	0.0350267	5	36.4	25.083
Q8BG32	26S proteasome non-ATPase regulatory subunit 11	Psmd11	0.00518032	0.00103557	31	69.2	47.436
Q9WVJ2	26S proteasome non-ATPase regulatory subunit 13	Psmd13	1.88077	0.161725	23	69.7	42.809
O35593	26S proteasome non-ATPase regulatory subunit 14	Psmd14	0.596289	0.147244	14	71	34.577
Q8VDM4	26S proteasome non-ATPase regulatory subunit 2	Psmd2	2.06133	0.360151	42	57	100.2
P14685	26S proteasome non-ATPase regulatory subunit 3	Psmd3	0.0775841	0.0205625	33	62.5	60.718
Q9CY29	26S proteasome non-ATPase regulatory subunit 4	Psmd4	1.22967	0.196828	10	32.7	40.042
Q8BJY1	26S proteasome non-ATPase regulatory subunit 5	Psmd5	0.795013	0.172139	22	48.8	55.971
Q99JI4	26S proteasome non-ATPase regulatory subunit 6	Psmd6	0.978409	0.259784	21	54.2	45.536
P26516	26S proteasome non-ATPase regulatory subunit 7	Psmd7	1.0526	0.168092	19	76	36.539
Q99JB5	26S proteasome non-ATPase regulatory subunit 8	Psmd8	0.439084	0.162147	15	65	29.938
Q3THC1	26S proteasome non-ATPase regulatory subunit 9	Psmd9	1.53028	0.247613	11	57.7	24.692
Q3UHX2	28 kDa heat- and acid-stable phosphoprotein	Pdap1	1.27066	0.384213	10	47	20.605
Q80ZK0	28S ribosomal protein S10, mitochondrial	Mrps10	0.469696	-0.238329	8	63.1	18.698
Q9DCA2	28S ribosomal protein S11, mitochondrial	Mrps11	0.0922184	-0.0954419	3	19.9	20.208
D3Z2K2	28S ribosomal protein S14, mitochondrial	Mrps14	0	-0.474713	5	40.2	14.279
Q9DC71	28S ribosomal protein S15, mitochondrial	Mrps15	1.08849	-0.286537	8	36.8	29.463
Q9CPX7	28S ribosomal protein S16, mitochondrial	Mrps16	0.210114	0.103047	9	71.9	15.192
Q9CQE3	28S ribosomal protein S17, mitochondrial	Mrps17	0.104558	-0.0657013	5	61.7	13.382
Q99N85	28S ribosomal protein S18a, mitochondrial	Mrps18a	0.768865	0.46351	5	39.8	22.321
Q99N84	28S ribosomal protein S18b, mitochondrial	Mrps18b	0.409359	0.317296	5	26.8	28.702
Q8R2L5	28S ribosomal protein S18c, mitochondrial	Mrps18c	0.493794	-0.236604	3	23.8	16.275
Q924T2	28S ribosomal protein S2, mitochondrial	Mrps2	0.475409	0.100995	3	25.1	32.313
Q059G7	28S ribosomal protein S21, mitochondrial	Mrps21	0	-0.55413	3	43.7	10.561
Q9CXW2	28S ribosomal protein S22, mitochondrial	Mrps22	0.257349	0.0867425	18	65.2	41.192
Q8VE22	28S ribosomal protein S23, mitochondrial	Mrps23	0.0583892	-0.0171493	12	65	20.348
Q9CQV5	28S ribosomal protein S24, mitochondrial	Mrps24	0.510274	-0.153048	4	34.7	18.901
Q6KAU3	28S ribosomal protein S25, mitochondrial	Mrps25	1.24654	0.288256	10	67.7	19.072
Q80ZS3	28S ribosomal protein S26, mitochondrial	Mrps26	0.179069	0.0582849	7	39.5	23.443
Q8BK72	28S ribosomal protein S27, mitochondrial	Mrps27	0.458479	0.0911854	11	33	47.778
Q9CY16	28S ribosomal protein S28, mitochondrial	Mrps28	3.49399	0.817064	7	50.5	20.52
Q9ER88	28S ribosomal protein S29, mitochondrial	Dap3	2.07997	0.433564	20	57.8	44.699
Q9D0G0	28S ribosomal protein S30, mitochondrial	Mrps30	2.21836	0.377901	15	52	49.939
Q61733	28S ribosomal protein S31, mitochondrial	Mrps31	0.458112	0.0928767	16	54.7	43.88
Q9D2R8	28S ribosomal protein S33, mitochondrial	Mrps33	0.672656	0.18781	4	49.1	12.459
Q9JIK9	28S ribosomal protein S34, mitochondrial	Mrps34	0.670935	-0.138144	16	60.1	25.826
Q8BJZ4	28S ribosomal protein S35, mitochondrial	Mrps35	0.147467	-0.0530921	11	56.2	35.975
Q9CQX8	28S ribosomal protein S36, mitochondrial	Mrps36	0.355657	0.170037	5	74.5	11.101
Q99N87	28S ribosomal protein S5, mitochondrial	Mrps5	0.0548229	0.0452237	14	36.6	48.206
Q3TLQ4	28S ribosomal protein S6, mitochondrial	Mrps6	0.59374	-0.167197	8	63.2	14.308
Q80X85	28S ribosomal protein S7, mitochondrial	Mrps7	0.707128	-0.174853	9	43.4	28.062
Q9D7N3	28S ribosomal protein S9, mitochondrial	Mrps9	0.371748	0.0984191	15	50.5	44.929
P70245	3-beta-hydroxysteroid-Delta(8),Delta(7)-isomerase	Ebp	1.13339	-0.260279	2	10.9	26.215
Q99N15	3-hydroxyacyl-CoA dehydrogenase type-2	Hsd17b10	1.53954	-0.199059	17	75.5	27.273
Q99L13	3-hydroxyisobutyrate dehydrogenase, mitochondrial	Hibadh	0.245035	-0.0633488	14	57.9	35.44
Q8QZS1	3-hydroxyisobutyryl-CoA hydrolase, mitochondrial	Hibch	0.329904	0.0660598	19	64.4	43.037
O88736	3-keto-steroid reductase	Hsd17b7	0.397991	-0.138799	7	26.3	37.316
Q921H8	3-ketoacyl-CoA thiolase A, peroxisomal	Acaa1a	1.37946	-0.219158	15	51.4	43.953
Q8BWT1	3-ketoacyl-CoA thiolase, mitochondrial	Acaa2	1.75801	-0.197404	25	81.4	41.829
Q3TDR0	3-ketodihydrosphingosine reductase	Kdsr	0.00280728	0.00221384	10	35.9	34.196
Q99J99	3-mercaptopyruvate sulfurtransferase	Mpst	1.41269	-0.241321	11	50.8	33.023
Q9D404	3-oxoacyl-[acyl-carrier-protein] synthase, mitochondrial	Oxsm	1.16119	-0.498967	5	23.5	48.627
Q3TRL2	3-phosphoinositide-dependent protein kinase 1	Pdpk1	0	NaN	4	11.9	59.327
Q3U449	3(2),5-bisphosphate nucleotidase 1	Bpnt1	1.1022	0.574118	9	45.1	33.243
Q99N96	39S ribosomal protein L1, mitochondrial	Mrpl1	0.0464256	-0.0320915	11	45.5	37.596
Q3TBW2	39S ribosomal protein L10, mitochondrial	Mrpl10	2.75793	0.719297	5	36.6	29.395
Q9CQF0	39S ribosomal protein L11, mitochondrial	Mrpl11	0.134283	0.0538524	12	62	20.68
Q9DB15	39S ribosomal protein L12, mitochondrial	Mrpl12	1.05198	-0.279975	6	39.3	21.708
Q9D1P0	39S ribosomal protein L13, mitochondrial	Mrpl13	0.313464	0.085375	12	83.7	20.677
Q9D1I6	39S ribosomal protein L14, mitochondrial	Mrpl14	1.11126	-0.348432	6	35.2	15.874
Q9CPR5	39S ribosomal protein L15, mitochondrial	Mrpl15	0.29547	0.0842672	16	68.8	33.541
Q99N93	39S ribosomal protein L16, mitochondrial	Mrpl16	0.477569	-0.224853	8	35.1	28.803
Q9D8P4	39S ribosomal protein L17, mitochondrial	Mrpl17	0.1458	-0.0906829	4	15.3	20.249
Q9CQL5	39S ribosomal protein L18, mitochondrial	Mrpl18	0.711774	-0.466599	5	37.8	20.677
Q9D338	39S ribosomal protein L19, mitochondrial	Mrpl19	0.353783	0.189416	9	32.5	33.578
B1B1D8	39S ribosomal protein L2, mitochondrial	Mrpl2	0.879037	-0.29375	8	41.4	33.099
Q9CQL4	39S ribosomal protein L20, mitochondrial	Mrpl20	0.299511	0.106764	5	34.9	17.595
Q9D1N9	39S ribosomal protein L21, mitochondrial	Mrpl21	0.956326	-0.414165	7	44	23.366
Q8BU88	39S ribosomal protein L22, mitochondrial	Mrpl22	0.463685	-0.141825	8	43.7	23.805
O35972	39S ribosomal protein L23, mitochondrial	Mrpl23	2.146	0.20269	10	82.9	17.121
Q9CQ06	39S ribosomal protein L24, mitochondrial	Mrpl24	0.338157	0.128459	9	48.6	24.944
Q99N92	39S ribosomal protein L27, mitochondrial	Mrpl27	0.108139	0.101672	5	43.2	15.944
Q9D1B9	39S ribosomal protein L28, mitochondrial	Mrpl28	0.516396	-0.184048	11	45.1	30.169
D3Z456	39S ribosomal protein L3, mitochondrial	Mrpl3	2.15269	0.21661	11	39.5	33.994
Q9D7N6	39S ribosomal protein L30, mitochondrial	Mrpl30	0.800395	-0.26345	3	27.5	18.342
Q9DCI9	39S ribosomal protein L32, mitochondrial	Mrpl32	0.0126998	-0.0095466	2	12.3	21.733
Q9CQP0	39S ribosomal protein L33, mitochondrial	Mrpl33	0.0900651	-0.0658153	3	41.5	7.4158
Q99N91	39S ribosomal protein L34, mitochondrial	Mrpl34	0	NaN	1	15.2	10.531
Q9CQL6	39S ribosomal protein L35, mitochondrial	Mrpl35	1.7271	-0.939088	3	18.1	21.501
Q921S7	39S ribosomal protein L37, mitochondrial	Mrpl37	0.399022	-0.102692	18	48.9	48.34
Q8K2M0	39S ribosomal protein L38, mitochondrial	Mrpl38	1.35696	0.370731	6	21.4	41.278
Q8CCX9	39S ribosomal protein L39, mitochondrial	Mrpl39	0.252606	-0.086645	21	72.1	34.499
Q9DCU6	39S ribosomal protein L4, mitochondrial	Mrpl4	1.35972	0.283379	6	21.8	33.073
D3Z7C0	39S ribosomal protein L40, mitochondrial	Mrpl40	0.14367	0.0320507	8	53.7	19.378
Q9CQN7	39S ribosomal protein L41, mitochondrial	Mrpl41	0.148302	-0.0740692	6	56.3	15.261
Q9CPV3	39S ribosomal protein L42, mitochondrial	Mrpl42	0	NaN	1	9.2	16.493
Q810B1	39S ribosomal protein L43, mitochondrial	Mrpl43	0.1778	-0.141609	7	61.3	17.432
Q3U9C4	39S ribosomal protein L44, mitochondrial	Mrpl44	0.650628	0.124814	8	35.3	33.053
Q9D0Q7	39S ribosomal protein L45, mitochondrial	Mrpl45	0.525743	-0.222844	12	48	35.41
Q9EQI8	39S ribosomal protein L46, mitochondrial	Mrpl46	1.0429	-0.205609	15	53.4	32.131
Q8K2Y7	39S ribosomal protein L47, mitochondrial	Mrpl47	0.279402	-0.158293	9	36.1	29.725
A2VCS1	39S ribosomal protein L48, mitochondrial	Mrpl48	0.607535	0.336569	3	29.2	12.94
Q9CQ40	39S ribosomal protein L49, mitochondrial	Mrpl49	0.165738	-0.0740454	8	56.6	19.133
Q8VDT9	39S ribosomal protein L50, mitochondrial	Mrpl50	0.265542	0.12879	8	64.8	18.213
Q9CPY1	39S ribosomal protein L51, mitochondrial	Mrpl51	3.42106	0.821741	4	39.8	15.103
Q9D0Y8	39S ribosomal protein L52, mitochondrial	Mrpl52	0.0083869	0.00443612	3	41.3	13.658
Q9D1H8	39S ribosomal protein L53, mitochondrial	Mrpl53	0.248385	-0.104736	6	50	12.737
Q9CPW3	39S ribosomal protein L54, mitochondrial	Mrpl54	1.51215	0.327189	5	46.7	15.422
Q9CZ83	39S ribosomal protein L55, mitochondrial	Mrpl55	1.80134	-0.440462	5	40.2	15.121
Q99N94	39S ribosomal protein L9, mitochondrial	Mrpl9	0.163976	0.0752292	5	20.8	30.244
Q9JLJ2	4-trimethylaminobutyraldehyde dehydrogenase	Aldh9a1	0.0272937	-0.00740163	24	60.9	53.514
Q5M9K7	40S ribosomal protein S10	Rps10	1.69909	0.256744	15	66.1	18.916
Q3UC02	40S ribosomal protein S11	Rps11	0.194188	-0.0592142	24	74.7	18.431
Q6ZWZ6	40S ribosomal protein S12	Rps12	0.680541	0.271927	10	76.5	14.515
Q5BLJ7	40S ribosomal protein S13	Rps13	0.530111	0.203202	16	63.6	17.222
P62264	40S ribosomal protein S14	Rps14	0.336526	0.051989	12	79.5	16.273
P62843	40S ribosomal protein S15	Rps15	2.22153	0.449554	9	77.9	17.04
Q5M9M4	40S ribosomal protein S15a	Rps15a	0.187414	0.0742073	15	80	14.839
P14131	40S ribosomal protein S16	Rps16	0.308491	0.107769	20	78.1	16.445
Q5M9L7	40S ribosomal protein S17	Rps17	0.835126	0.21382	12	78.5	15.524
Q561N5	40S ribosomal protein S18	Rps18	0.536819	-0.0586249	20	75	17.718
Q9CZX8	40S ribosomal protein S19	Rps19	1.20621	0.283152	16	69.7	16.085
Q58EU3	40S ribosomal protein S2	Rps2	1.76272	0.206026	27	67.6	31.231
Q5BLK2	40S ribosomal protein S20	Rps20	0.461366	-0.152891	12	58	13.373
Q8C1L7	40S ribosomal protein S21	Rps21	0.0693945	-0.0172209	11	87.7	8.88
Q9CWI9	40S ribosomal protein S23	Rps23	2.1485	0.367603	8	55.9	15.835
P62849	40S ribosomal protein S24	Rps24	0.552781	-0.211463	7	43.1	15.069
Q58EA6	40S ribosomal protein S25	Rps25	1.0909	0.186866	7	39.2	13.742
Q497N1	40S ribosomal protein S26	Rps26	1.44755	0.422439	11	48.7	13.015
Q6ZWU9	40S ribosomal protein S27	Rps27	0.698854	-0.354693	1	41.7	9.461
Q6ZWY3	40S ribosomal protein S27-like	Rps27l	0.295471	0.092247	2	46.4	9.4771
Q059I1	40S ribosomal protein S28	Rps28	0.0611269	-0.0246315	12	87	7.8409
P62274	40S ribosomal protein S29	Rps29	0.0384767	0.029475	7	67.9	6.6767
Q5YLW3	40S ribosomal protein S3	Rps3	0.641366	0.100492	32	90.9	26.674
P62862	40S ribosomal protein S30	Fau	1.91509	0.503681	4	20.3	6.6478
Q564F3	40S ribosomal protein S3a	Rps3a1	0.0274596	-0.00842818	27	72	29.885
Q545F8	40S ribosomal protein S4, X isoform	Rps4x	1.31927	0.210396	29	80	27.504
Q91V55	40S ribosomal protein S5	Rps5	0.207911	0.0609756	22	70.6	22.876
Q5BLK1	40S ribosomal protein S6	Rps6	0.22225	-0.038561	21	61	28.68
Q4FZE6	40S ribosomal protein S7	Rps7	2.91507	0.493305	17	75.8	22.127
Q497E9	40S ribosomal protein S8	Rps8	2.27464	0.252043	24	74	24.205
Q6ZWN5	40S ribosomal protein S9	Rps9	0.0530512	-0.0128527	23	72.7	22.591
P14206	40S ribosomal protein SA	Rpsa	0.693355	0.141816	22	66.4	32.838
Q61112	45 kDa calcium-binding protein	Sdf4	1.87091	-0.437438	12	44	42.064
P10852	4F2 cell-surface antigen heavy chain	Slc3a2	1.66696	0.343044	30	50.8	58.336
P97789	5-3 exoribonuclease 1	Xrn1	0	-0.1271	4	2.9	191.41
Q9DBR1	5-3 exoribonuclease 2	Xrn2	0.607782	0.127357	26	34.2	108.11
Q3TUQ7	5-AMP-activated protein kinase catalytic subunit alpha-1	Prkaa1	1.06686	-0.124721	15	33.6	62.727
Q9R078	5-AMP-activated protein kinase subunit beta-1	Prkab1	1.65389	0.410645	9	63.7	30.308
Q6PAM0	5-AMP-activated protein kinase subunit beta-2	Prkab2	0	NaN	3	31.4	30.209
Q3TWR3	5-AMP-activated protein kinase subunit gamma-1	Prkag1	0.512631	-0.179738	8	37.9	37.52
B1AXI9	5-azacytidine-induced protein 1	Azi1	0.423245	0.210018	7	9.3	120.23
Q9CZ57	5-methylcytosine rRNA methyltransferase NSUN4	Nsun4	0	NaN	2	8.1	42.853
Q3UHB1	5-nucleotidase domain-containing protein 3	Nt5dc3	2.24533	0.597884	11	25.5	63.17
Q9JM14	5(3)-deoxyribonucleotidase, cytosolic type	Nt5c	0.0367865	-0.0144736	6	47	23.076
Q684Q6	55 kDa erythrocyte membrane protein	Mpp1	0.0649662	0.017489	14	45.4	47.7
Q9WUA3	6-phosphofructokinase type C	Pfkp	1.80907	0.531772	10	20.8	85.454
P12382	6-phosphofructokinase, liver type	Pfkl	0.238182	0.0369814	23	37.4	85.359
P47857	6-phosphofructokinase, muscle type	Pfkm	0.750626	-0.215518	11	19.4	85.268
Q9DCD0	6-phosphogluconate dehydrogenase, decarboxylating	Pgd	0.854601	0.199612	24	63.6	53.247
Q9CQ60	6-phosphogluconolactonase	Pgls	1.68162	0.481135	13	82.9	27.254
Q9R1Z7	6-pyruvoyl tetrahydrobiopterin synthase	Pts	0	-1.00919	2	14.6	16.188
P56379	6.8 kDa mitochondrial proteolipid	Mp68	0	NaN	1	13.8	6.6979
P63038	60 kDa heat shock protein, mitochondrial	Hspd1	1.73068	0.198057	56	82.4	60.955
Q8R562	60 kDa SS-A/Ro ribonucleoprotein	Trove2	0.521182	0.098513	14	31.8	60.153
Q5FWB6	60S acidic ribosomal protein P0	Rplp0	0.320064	0.0789494	18	64	34.186
Q58E35	60S acidic ribosomal protein P1	Rplp1	0.327223	-0.138755	4	89.5	11.475
P99027	60S acidic ribosomal protein P2	Rplp2	0.21543	-0.0520936	8	93.9	11.651
Q99L48	60S ribosomal export protein NMD3	Nmd3	0.753326	0.195698	5	17.3	57.611
Q6ZWV3	60S ribosomal protein L10	Rpl10	0.0708715	0.00762876	28	79	24.604
Q9CXW4	60S ribosomal protein L11	Rpl11	0.183233	0.0279915	4	66.9	20.252
Q5BLK0	60S ribosomal protein L12	Rpl12	0.586832	0.10191	2	74.5	17.804
P47963	60S ribosomal protein L13	Rpl13	0.401712	-0.122253	25	78.7	24.305
Q5M9M0	60S ribosomal protein L13a	Rpl13a	0.22071	0.0189681	20	70.4	23.464
Q9CR57	60S ribosomal protein L14	Rpl14	0.300078	0.105508	17	45.2	23.564
Q9CZM2	60S ribosomal protein L15	Rpl15	0.0332276	0.00937247	25	59.8	24.146
Q9CPR4	60S ribosomal protein L17	Rpl17	0.337434	0.0956588	17	72.8	21.423
Q58EW0	60S ribosomal protein L18	Rpl18	0.772362	0.122221	16	69.1	21.644
P62717	60S ribosomal protein L18a	Rpl18a	0.181497	-0.043554	21	68.8	20.732
Q9CQM8	60S ribosomal protein L21	Rpl21	0.228832	0.0957692	15	67.5	18.579
Q4VAG4	60S ribosomal protein L22	Rpl22	1.5041	-0.201016	5	52.3	14.759
Q9D7S7	60S ribosomal protein L22-like 1	Rpl22l1	2.44405	0.469185	8	54.5	14.339
P62830	60S ribosomal protein L23	Rpl23	0.0648029	0.0211698	13	75.7	14.865
Q91YK6	60S ribosomal protein L23a	Rpl23a	0.333592	-0.0891168	10	53	16.94
E9Q132	60S ribosomal protein L24	Rpl24	0.435009	-0.110294	11	60.2	15.347
Q4FZH2	60S ribosomal protein L26	Rpl26	1.05789	0.135975	12	58.6	17.258
Q5BLJ9	60S ribosomal protein L27	Rpl27	0.00631148	-0.00238331	8	54.4	15.798
P14115	60S ribosomal protein L27a	Rpl27a	0.394758	0.11566	8	51.4	16.605
Q5M9J8	60S ribosomal protein L28	Rpl28	0.377791	0.15502	16	70.8	15.733
Q5M8M8	60S ribosomal protein L29	Rpl29	0.192332	0.0759304	9	40.6	17.587
Q3UB67	60S ribosomal protein L3	Rpl3	0.109031	0.017847	33	68.2	46.167
Q58DZ3	60S ribosomal protein L30	Rpl30	1.08864	0.264857	9	73.9	12.784
Q5M9K9	60S ribosomal protein L31	Rpl31	0.343571	0.0801299	15	61.6	14.463
P62911	60S ribosomal protein L32	Rpl32	0.105108	-0.0331229	13	72.6	15.86
Q9D1R9	60S ribosomal protein L34	Rpl34	0.917158	0.256716	16	72.6	13.293
Q6ZWV7	60S ribosomal protein L35	Rpl35	0.0545263	0.019641	5	27.6	14.552
Q6ZWX1	60S ribosomal protein L35a	Rpl35a	0.0425103	0.016576	16	93.6	12.554
D3Z3R1	60S ribosomal protein L36	Gm5745	0.368033	-0.167385	10	47.1	12.129
Q5M9P1	60S ribosomal protein L36a	Rpl36a	0.829372	0.243633	10	50.9	12.441
Q9D823	60S ribosomal protein L37	Rpl37	0.969834	0.386809	3	14.4	11.078
Q5M9N6	60S ribosomal protein L37a	Rpl37a	0.655832	-0.074187	8	81.7	8.9946
Q9JJI8	60S ribosomal protein L38	Rpl38	0.450637	-0.126267	4	45.7	8.2038
Q505A8	60S ribosomal protein L39	Rpl39	0.404078	-0.360074	1	19.6	6.4066
Q9D8E6	60S ribosomal protein L4	Rpl4	0.174891	0.0296926	34	59.2	47.153
Q58EU6	60S ribosomal protein L5	Rpl5	1.5027	-0.241262	2	60.9	34.4
Q3UCH0	60S ribosomal protein L6	Rpl6	1.19464	0.205787	29	58.1	33.509
Q5M9N8	60S ribosomal protein L7	Rpl7	1.01625	0.148968	31	68.1	31.419
Q9D8M4	60S ribosomal protein L7-like 1	Rpl7l1	0.486705	0.124268	13	54.9	28.543
Q80UT7	60S ribosomal protein L7a	Rpl7a	0.750344	0.164717	28	74.1	30.474
P62918	60S ribosomal protein L8	Rpl8	0.875879	0.165866	27	61.5	28.024
Q5EBQ6	60S ribosomal protein L9	Rpl9	1.31352	0.286989	18	79.7	21.881
Q9CXK8	60S ribosome subunit biogenesis protein NIP7 homolog	Nip7	2.50937	0.577568	10	71.7	20.451
Q4FJX5	7-dehydrocholesterol reductase	Dhcr7	0	NaN	1	2.8	53.919
Q3UFY7	7-methylguanosine phosphate-specific 5-nucleotidase	Nt5c3b	0.0308006	-0.0311145	7	34.7	34.425
P33434	72 kDa type IV collagenase	Mmp2	0.735153	-0.239753	6	20	65.882
Q3U9G2	78 kDa glucose-regulated protein	Hspa5	1.48177	-0.181546	59	64.7	72.405
Q8K3A9	7SK snRNA methylphosphate capping enzyme	Mepce	0.718574	-0.270499	9	21.5	72.05
Q6NWV4	80 kDa MCM3-associated protein	Mcm3ap	0.376771	-0.197044	11	11.7	192.84
O08715	A-kinase anchor protein 1, mitochondrial	Akap1	0	NaN	7	12.8	92.194
Q9WTQ5	A-kinase anchor protein 12	Akap12	3.02744	-0.443944	69	59	180.69
F7AA26	A-kinase anchor protein 2	Gm20459	0.140649	-0.0657583	17	24.2	125.98
Q9DBR0	A-kinase anchor protein 8	Akap8	0.300347	-0.119266	16	35.5	76.293
Q3TLG2	A-kinase anchor protein 8-like	Akap8l	0	1.61485	3	9.1	67.813
Q9QZC8	Abhydrolase domain-containing protein 1	Abhd1	0	-0.948203	2	10.4	45.724
Q9Z1Q2	Abhydrolase domain-containing protein 16A	Abhd16a	1.7571	-0.742973	12	25.4	63.085
Q8CBW3	Abl interactor 1	Abi1	0.077589	-0.0528747	9	33	42.547
Q9D2R0	Acetoacetyl-CoA synthetase	Aacs	2.17274	0.260885	34	47.5	75.199
Q8BU33	Acetolactate synthase-like protein	Ilvbl	0.540305	-0.106506	14	32.9	68.155
Q8CAY6	Acetyl-CoA acetyltransferase, cytosolic	Acat2	0.00328896	0.000729283	16	67	41.297
Q8QZT1	Acetyl-CoA acetyltransferase, mitochondrial	Acat1	0.787013	-0.164411	22	62.5	44.816
Q5SWU9	Acetyl-CoA carboxylase 1	Acaca	3.31765	0.59347	26	18.5	265.25
Q9WV54	Acid ceramidase	Asah1	3.62379	0.469517	14	43.9	44.669
P70158	Acid sphingomyelinase-like phosphodiesterase 3a	Smpdl3a	2.50777	-0.466016	2	8.8	49.857
Q3TLX9	Acid sphingomyelinase-like phosphodiesterase 3b	Smpdl3b	0	NaN	3	12.7	51.599
Q9JI19	Acidic fibroblast growth factor intracellular-binding protein	Fibp	0.757401	0.207625	3	9.5	41.204
O35381	Acidic leucine-rich nuclear phosphoprotein 32 family member A	Anp32a	0.758032	-0.255428	7	35.6	28.537
Q3UW32	Acidic leucine-rich nuclear phosphoprotein 32 family member B	Anp32b	1.16703	0.244582	12	31.9	28.285
Q3TX26	Acidic leucine-rich nuclear phosphoprotein 32 family member E	Anp32e	0.0798367	0.0502663	6	37.3	29.623
Q99KI0	Aconitate hydratase, mitochondrial	Aco2	3.75615	-0.173553	58	77.4	85.462
E9Q8X9	Actin filament-associated protein 1	Afap1	2.5832	-0.551327	11	19.5	69.665
Q8K4G5	Actin-binding LIM protein 1	Ablim1	2.1548	-0.528296	17	31.8	78.96
Q8K298	Actin-binding protein anillin	Anln	5.14471	2.02616	18	27.5	122.79
Q9Z2N8	Actin-like protein 6A	Actl6a	0.884637	0.13635	14	42.7	47.447
Q9QZB7	Actin-related protein 10	Actr10	1.08593	0.374757	9	37.4	46.207
Q5SW83	Actin-related protein 2	Actr2	0.146753	0.0290699	15	42.9	44.76
Q9R0Q6	Actin-related protein 2/3 complex subunit 1A	Arpc1a	0.390511	-0.291323	3	18.1	41.626
Q9WV32	Actin-related protein 2/3 complex subunit 1B	Arpc1b	0.10345	0.0274422	23	70.2	41.063
Q9CVB6	Actin-related protein 2/3 complex subunit 2	Arpc2	1.79821	0.363003	17	71.3	34.357
Q9JM76	Actin-related protein 2/3 complex subunit 3	Arpc3	1.03929	0.198048	14	71.9	20.524
Q9D3C4	Actin-related protein 2/3 complex subunit 4	Arpc4	0.575863	-0.159914	11	71.4	19.653
Q9CPW4	Actin-related protein 2/3 complex subunit 5	Arpc5	0.302875	0.123562	1	61.6	16.288
Q9D898	Actin-related protein 2/3 complex subunit 5-like protein	Arpc5l	0.237455	0.0661574	9	73.9	16.98
Q99JY9	Actin-related protein 3	Actr3	0.0082808	0.00157257	27	61	47.357
Q80US4	Actin-related protein 5	Actr5	0.0956128	-0.0634476	5	17	67.844
P62737	Actin, aortic smooth muscle	Acta2	0.875624	-0.331104	0	83	42.009
Q4KL81	Actin, cytoplasmic 2	Actg1	0.0900143	-0.0285099	0	82.9	41.792
P11031	Activated RNA polymerase II transcriptional coactivator p15	Sub1	1.2596	-0.523409	13	64.6	14.427
Q9QXN3	Activating signal cointegrator 1	Trip4	0.464476	0.159289	5	13.2	61.532
Q9D8Z1	Activating signal cointegrator 1 complex subunit 1	Ascc1	0	NaN	4	14.3	41.279
Q91WR3	Activating signal cointegrator 1 complex subunit 2	Ascc2	0.062035	0.0373461	6	10.4	80.975
E9PZJ8	Activating signal cointegrator 1 complex subunit 3	Ascc3	0.841243	0.38353	13	8.4	250.55
Q7TT18	Activating transcription factor 7-interacting protein 1	Atf7ip	0	NaN	3	2.9	138.59
Q8BK64	Activator of 90 kDa heat shock protein ATPase homolog 1	Ahsa1	2.23249	0.546155	15	59.2	38.117
Q9QYL7	Activator of basal transcription 1	Abt1	0	NaN	5	19.7	30.658
E9PUE7	Active breakpoint cluster region-related protein	Abr	0.0673396	-0.0399057	5	9.6	92.486
Q8C6B9	Active regulator of SIRT1	Rps19bp1	0.80721	0.475728	7	53.1	15.977
A2BDX0	Activity-dependent neuroprotector homeobox protein	Adnp	1.33121	-0.330404	33	40.4	124.31
F6ZFT1	Acyl carrier protein	Ndufab1	0.183102	-0.0816259	4	25.2	14.309
Q8K370	Acyl-CoA dehydrogenase family member 10	Acad10	1.00572	0.319897	17	23.4	118.98
Q8JZN5	Acyl-CoA dehydrogenase family member 9, mitochondrial	Acad9	1.67481	-0.289202	23	49	68.721
P13011	Acyl-CoA desaturase 2	Scd2	1.38448	0.374918	6	19	40.916
Q8VCW8	Acyl-CoA synthetase family member 2, mitochondrial	Acsf2	1.36059	-0.234193	21	43.4	67.95
Q3URE1	Acyl-CoA synthetase family member 3, mitochondrial	Acsf3	0.291078	0.226118	8	25.4	65.076
Q5XG73	Acyl-CoA-binding domain-containing protein 5	Acbd5	0.404993	0.228279	8	19.1	52.369
Q548W7	Acyl-CoA-binding protein	Dbi	0.456855	0.144291	4	56.3	10
Q8R1E1	Acyl-CoA:lysophosphatidylglycerol acyltransferase 1	Lpgat1	0.17351	-0.109797	9	39.3	31.565
Q3TAW3	Acyl-coenzyme A oxidase	Acox3	0	NaN	8	16.9	75.359
Q9CQR4	Acyl-coenzyme A thioesterase 13	Acot13	1.64611	-0.600002	4	32.1	15.183
Q9QYR9	Acyl-coenzyme A thioesterase 2, mitochondrial	Acot2	1.16375	0.151031	13	35.5	49.656
Q8BZR4	Acyl-coenzyme A thioesterase 8	Acot8	0.731472	0.265395	3	22.4	29.542
Q9R0X4	Acyl-coenzyme A thioesterase 9, mitochondrial	Acot9	0.491764	-0.116727	26	69.7	50.56
D3Z111	Acyl-protein thioesterase 1	Lypla1	0.0215885	0.0169503	4	46.9	21.151
Q9WTL7	Acyl-protein thioesterase 2	Lypla2	1.08868	0.626069	5	29	24.794
Q8R146	Acylamino-acid-releasing enzyme	Apeh	0.28407	0.106583	10	25.4	81.58
Q9ESW4	Acylglycerol kinase, mitochondrial	Agk	2.04441	-0.186761	17	50.4	46.975
P56376	Acylphosphatase-1	Acyp1	0	NaN	3	33.3	11.241
Q8R0F8	Acylpyruvase FAHD1, mitochondrial	Fahd1	1.03744	-0.335185	7	43.2	25.172
Q64010	Adapter molecule crk	Crk	0.341349	0.173377	2	57.2	33.814
Q9CR95	Adaptin ear-binding coat-associated protein 1	Necap1	0	-0.558001	4	18.9	29.639
P08030	Adenine phosphoribosyltransferase	Aprt	3.61753	0.84433	12	66.1	19.724
Q91ZN5	Adenosine 3-phospho 5-phosphosulfate transporter 1	Slc35b2	2.4812	-1.53851	3	8.1	41.979
Q4FK28	Adenosine deaminase	Ada	0.396763	-0.221184	7	19.6	39.991
P55264	Adenosine kinase	Adk	0.368036	-0.146913	16	52.1	40.148
Q3U4D1	Adenosylhomocysteinase	Ahcy	1.92503	-0.225072	29	76.6	47.703
Q9WTP6	Adenylate kinase 2, mitochondrial	Ak2	0.276045	-0.0870128	20	78.9	25.605
Q9R0Y5	Adenylate kinase isoenzyme 1	Ak1	0.194148	0.0558417	12	70.1	21.539
Q920P5	Adenylate kinase isoenzyme 5	Ak5	0.129001	0.0660943	8	21.2	63.322
Q3TMB8	Adenylosuccinate lyase	Adsl	1.67948	0.258299	24	71.1	54.865
P46664	Adenylosuccinate synthetase isozyme 2	Adss	3.35796	0.591351	25	54.4	50.02
Q3U0U5	Adenylyl cyclase-associated protein	Cap1	0.984072	0.206813	41	88.2	51.574
Q640N1	Adipocyte enhancer-binding protein 1	Aebp1	1.57163	-0.555284	8	11.7	128.36
Q9D7N9	Adipocyte plasma membrane-associated protein	Apmap	1.19391	0.383861	8	23.9	46.434
Q8VDL4	ADP-dependent glucokinase	Adpgk	1.3068	0.423171	7	20.8	53.774
Q8BVU5	ADP-ribose pyrophosphatase, mitochondrial	Nudt9	0.183675	-0.0826722	7	25.1	38.604
P84078	ADP-ribosylation factor 1	Arf1	1.21824	0.585248	3	81.8	20.697
Q8BSL7	ADP-ribosylation factor 2	Arf2	0.473529	0.419548	2	62.4	20.746
Q14BR4	ADP-ribosylation factor 4	Arf4	0.33688	0.134902	8	81.1	20.396
P84084	ADP-ribosylation factor 5	Arf5	1.86266	0.543424	6	81.1	20.529
Q3U0D7	ADP-ribosylation factor 6	Arf6	0.206371	0.0579631	7	61.1	20.082
Q05DE0	ADP-ribosylation factor GTPase-activating protein 1	Arfgap1	1.76712	0.309231	12	47.6	43.307
Q99K28	ADP-ribosylation factor GTPase-activating protein 2	Arfgap2	0.661122	0.350951	12	29.4	56.598
Q9D8S3	ADP-ribosylation factor GTPase-activating protein 3	Arfgap3	0.53383	-0.169207	16	44.6	57.455
Q8R0H9	ADP-ribosylation factor-binding protein GGA1	Gga1	0.795083	-0.166965	10	29.4	69.971
Q14AC7	ADP-ribosylation factor-like protein 1	Arl1	0.415929	0.0555614	7	56.9	20.411
Q8BGR6	ADP-ribosylation factor-like protein 15	Arl15	1.12928	-0.52822	6	29.9	22.905
Q9D0J4	ADP-ribosylation factor-like protein 2	Arl2	0.0418506	-0.017134	4	21.2	20.864
Q9D385	ADP-ribosylation factor-like protein 2-binding protein	Arl2bp	0	NaN	1	7.9	17.571
Q9WUL7	ADP-ribosylation factor-like protein 3	Arl3	0.173416	0.0735446	8	66.5	20.486
Q3TUM2	ADP-ribosylation factor-like protein 6	Arl6	1.15884	0.430452	12	75.3	20.959
B0LAE4	ADP-ribosylation factor-like protein 6-interacting protein 1	Arl6ip1	0	-1.27397	1	7.3	15.907
D3YWC2	ADP-ribosylation factor-like protein 6-interacting protein 4	Arl6ip4	0	NaN	2	18	22.605
Q8BH07	ADP-ribosylation factor-like protein 6-interacting protein 6	Arl6ip6	0.385342	-0.280048	4	15	24.908
Q8VEH3	ADP-ribosylation factor-like protein 8A	Arl8a	2.54468	-0.618621	4	58.6	21.39
Q9DAB3	ADP-ribosylation factor-like protein 8B	Arl8b	1.1445	0.231163	6	59	19.003
Q8BXL7	ADP-ribosylation factor-related protein 1	Arfrp1	0	0.886659	3	19.9	22.659
Q9JKX6	ADP-sugar pyrophosphatase	Nudt5	3.44392	0.381364	9	38.5	23.984
P48962	ADP/ATP translocase 1	Slc25a4	1.2671	-0.184487	12	74.5	32.904
Q545A2	ADP/ATP translocase 2	Slc25a5	2.2282	-0.326287	12	71.1	32.931
Q4FZG2	Adrenodoxin, mitochondrial	Fdx1	0	NaN	3	19.6	19.778
E9Q9C3	Afadin	Mllt4	3.46002	0.47524	23	17.4	207.31
Q920A7	AFG3-like protein 1	Afg3l1	0.881659	-0.307942	10	23.2	87.046
Q3UDQ7	AFG3-like protein 2	Afg3l2	4.23027	-0.233467	15	28.4	88.748
Q8CG76	Aflatoxin B1 aldehyde reductase member 2	Akr7a2	1.12028	-0.464426	6	18.3	40.612
O08915	AH receptor-interacting protein	Aip	0.421794	0.164973	15	54.5	37.605
Q8R3F7	Aladin	Aaas	2.81919	0.568509	11	27.1	59.444
Q8BGT5	Alanine aminotransferase 2	Gpt2	0.351627	0.10762	21	57.7	57.943
Q8BGQ7	Alanine--tRNA ligase, cytoplasmic	Aars	4.63661	0.536771	57	69.9	106.91
Q14CH7	Alanine--tRNA ligase, mitochondrial	Aars2	0.0745147	-0.0243416	3	5.2	106.78
Q3THG9	Alanyl-tRNA editing protein Aarsd1	Aarsd1	0.535017	0.261544	4	13.3	44.97
Q9JII6	Alcohol dehydrogenase [NADP(+)]	Akr1a1	1.52428	0.414951	25	86.5	36.586
Q548K2	Alcohol dehydrogenase class 4 mu/sigma chain	Adh7	2.84873	0.819118	9	45.5	39.837
Q6P5I3	Alcohol dehydrogenase class-3	Adh5	1.45011	0.308345	18	69.5	39.547
Q8C3C9	Aldehyde dehydrogenase	Aldh3a2	0.460326	0.0658768	13	31.2	53.998
Q544B1	Aldehyde dehydrogenase, mitochondrial	Aldh2	0.69377	-0.0978165	41	73.6	56.537
Q3UDY1	Aldose reductase	Akr1b3	0.740201	0.126105	20	76.3	35.732
P45377	Aldose reductase-related protein 2	Akr1b8	0.42289	0.12292	7	56	36.12
Q8C0I1	Alkyldihydroxyacetonephosphate synthase, peroxisomal	Agps	1.6928	0.130512	25	51.2	71.683
H3BJ51	All-trans-retinol 13,14-reductase	Retsat	0.307548	0.0887284	4	9.9	61.168
Q9EQX4	Allograft inflammatory factor 1-like	Aif1l	1.43139	-0.61573	5	38.7	17.024
Q8BHC9	Alpha-(1,3)-fucosyltransferase 11	Fut11	0.638029	-0.177744	2	4.3	55.532
Q9WTS2	Alpha-(1,6)-fucosyltransferase	Fut8	0.789898	-0.321326	3	7.8	66.556
Q3UVD6	Alpha-1-syntrophin	Snta1	1.22585	-0.492175	5	17	53.312
Q8CIC9	Alpha-1,3-mannosyl-glycoprotein 2-beta-N-acetylglucosaminyltransferase	Mgat1	0.708249	-0.223241	5	11	51.69
Q9DBE8	Alpha-1,3/1,6-mannosyltransferase ALG2	Alg2	0.452923	0.10811	14	44.1	47.404
Q6PEM5	Alpha-2-macroglobulin receptor-associated protein	Lrpap1	1.88209	-0.424144	21	56.5	41.218
Q7TPR4	Alpha-actinin-1	Actn1	1.86282	-0.150833	41	80	103.07
Q3ULT2	Alpha-actinin-4	Actn4	0.614443	-0.0779103	5	78.9	104.98
Q9QYC0	Alpha-adducin	Add1	0.976284	-0.2761	11	26.9	69.886
Q9DBF1	Alpha-aminoadipic semialdehyde dehydrogenase	Aldh7a1	1.08644	-0.115662	14	36.4	55.644
P61164	Alpha-centractin	Actr1a	0.932679	0.183561	9	60.1	42.613
Q52L78	Alpha-crystallin B chain	Cryab	0.484584	0.154476	9	57.1	20.069
P60840	Alpha-endosulfine	Ensa	1.25966	0.446861	1	21.4	12.921
Q5FW97	Alpha-enolase	Eno1	0.826168	0.23473	33	88	47.14
P51569	Alpha-galactosidase A	Gla	0.139143	-0.0724239	5	18.4	47.642
Q9ERA0	Alpha-globin transcription factor CP2	Tfcp2	0.085783	-0.0533702	4	28.1	57.031
A2AKV7	Alpha-ketoglutarate-dependent dioxygenase alkB homolog 3	Alkbh3	0.976243	0.372387	3	20.7	23.597
Q8BGW1	Alpha-ketoglutarate-dependent dioxygenase FTO	Fto	0.22079	-0.115313	9	27.2	55.392
P27046	Alpha-mannosidase 2	Man2a1	1.21969	-0.157073	44	46.8	131.63
Q91YQ8	Alpha-methylacyl-CoA racemase	Amacr	0.221785	-0.0867197	13	48.9	39.58
Q9QWR8	Alpha-N-acetylgalactosaminidase	Naga	1.28269	-0.600626	12	34	47.234
Q3UF75	Alpha-parvin	Parva	0.0123225	-0.0156018	10	35.1	38.361
Q9DB05	Alpha-soluble NSF attachment protein	Napa	2.50428	-0.517612	20	77.3	33.189
Q6PAM1	Alpha-taxilin	Txlna	1.12137	0.334291	13	26	62.368
D3YYK0	Alpha/beta hydrolase domain-containing protein 11	Abhd11	1.5156	0.448598	5	49.3	24.881
Q8VCR7	Alpha/beta hydrolase domain-containing protein 14B	Abhd14b	0.541872	-0.180658	4	27.1	22.45
Q8CIH9	Amidophosphoribosyltransferase	Ppat	0.561203	0.306199	1	18.6	57.402
Q3TPD9	Amine oxidase [flavin-containing] A	Maoa	3.54018	-0.379988	21	49.5	58.786
Q8BW75	Amine oxidase [flavin-containing] B	Maob	0.146806	-0.259063	2	2.9	58.557
P31230	Aminoacyl tRNA synthase complex-interacting multifunctional protein 1	Aimp1	0.0816725	0.0174132	19	63.5	33.997
Q8R010	Aminoacyl tRNA synthase complex-interacting multifunctional protein 2	Aimp2	2.51963	0.471232	2	51.2	35.377
Q99JW2	Aminoacylase-1	Acy1	0	NaN	4	13.5	45.78
Q8BMH2	Aminopeptidase B	Rnpep	1.29328	0.574362	11	23.9	68.016
Q9DBT5	AMP deaminase 2	Ampd2	1.24176	0.462244	10	13.7	92.023
Q76N33	AMSH-like protease	Stambpl1	0.23094	0.0496467	3	9.2	49.639
Q3TIZ5	Amyloid beta A4 precursor protein-binding family B member 2	Apbb2	0.529713	-0.261698	4	6.1	82.914
Q3TWF3	Amyloid beta A4 protein	App	0.0393508	0.0230509	9	17.6	84.818
Q7TT34	Amyloid-like protein 2	Aplp2	0.254395	-0.233757	3	5.6	79.014
Q8WTY4	Anamorsin	Ciapin1	2.1191	0.59558	9	49.8	33.429
P53995	Anaphase-promoting complex subunit 1	Anapc1	0.560603	-0.138544	25	24	215.99
Q9CPX9	Anaphase-promoting complex subunit 11	Anapc11	0	NaN	1	17.9	9.8175
Q8R034	Anaphase-promoting complex subunit 13	Anapc13	0	NaN	3	68.9	8.346
Q3U430	Anaphase-promoting complex subunit 2	Anapc2	0.291639	-0.0723602	10	16.9	95.022
Q91W96	Anaphase-promoting complex subunit 4	Anapc4	1.32173	0.182111	16	30	91.707
Q3THU3	Anaphase-promoting complex subunit 5	Anapc5	0.553383	-0.198536	19	35	83.124
D3YU58	Anaphase-promoting complex subunit 7	Anapc7	0.290536	0.185901	7	23.1	56.167
Q99JP4	Anaphase-promoting complex subunit CDC26	Cdc26	1.68909	-0.68675	5	68.2	9.7608
I6L970	Ancient ubiquitous protein 1	Aup1	0.0653701	0.0215945	6	24.9	31.826
Q9R045	Angiopoietin-related protein 2	Angptl2	0.302377	-0.134273	4	15.6	57.105
Q9EP71	Ankycorbin	Rai14	0.413895	-0.0605558	38	43.4	108.85
Q810B6	Ankyrin repeat and FYVE domain-containing protein 1	Ankfy1	0.25763	0.0640961	16	22.4	128.65
Q6P1H6	Ankyrin repeat and LEM domain-containing protein 2	Ankle2	0.123534	0.0633309	20	33.4	106.13
Q3TPE9	Ankyrin repeat and MYND domain-containing protein 2	Ankmy2	0.106545	0.0544852	4	21.7	33.626
Q80UP5	Ankyrin repeat domain-containing protein 13A	Ankrd13a	0.564021	0.474454	7	15	67.177
Q99NH0	Ankyrin repeat domain-containing protein 17	Ankrd17	2.45473	0.458608	18	14.8	274.21
Q8BTZ5	Ankyrin repeat domain-containing protein 46	Ankrd46	1.47392	-0.763797	4	20.2	25.222
G5E8K5	Ankyrin-3	Ank3	0.581291	-0.102558	11	11.2	188.25
Q8C1X9	Annexin	Anxa3	1.35205	0.166197	35	89.5	36.356
Q4FJV4	Annexin	Anxa1	0.996853	-0.0915576	2	82.9	38.734
Q542G9	Annexin	Anxa2	1.67619	-0.230577	47	84.1	38.676
Q922A2	Annexin	Anxa7	0.96723	-0.25522	25	48.2	49.909
Q7TMN7	Annexin	Anxa4	2.27343	-0.288935	31	85	35.929
Q99JX6	Annexin	Anxa6	4.21163	-0.517665	5	88.5	75.26
P97384	Annexin A11	Anxa11	2.5117	-0.374851	22	44.1	54.079
P48036	Annexin A5	Anxa5	1.14975	-0.0825902	34	78.4	35.752
P14824	Annexin A6	Anxa6	0	NaN	1	83.7	75.884
O35640	Annexin A8	Anxa8	0.118479	0.0359873	26	80.1	36.724
Q8BH79	Anoctamin-10	Ano10	1.64753	-0.549711	10	18.5	69.262
Q6P9J9	Anoctamin-6	Ano6	0.00291494	-0.00141988	20	21.7	106.25
Q9CZ52	Anthrax toxin receptor 1	Antxr1	3.61883	-0.93341	9	25.3	62.308
Q543J5	Antithrombin-III	Serpinc1	0	NaN	2	14.6	52.003
Q5SVG5	AP-1 complex subunit beta-1	Ap1b1	1.16251	-0.150487	22	54.6	101.19
P22892	AP-1 complex subunit gamma-1	Ap1g1	0.27344	0.0852368	19	31.9	91.349
Q3UG16	AP-1 complex subunit mu-1	Ap1m1	0.0110643	-0.00463219	10	30	48.542
D3Z268	AP-1 complex subunit sigma-1A	Ap1s1	0.964427	-0.441703	3	33.8	9.3792
P17426	AP-2 complex subunit alpha-1	Ap2a1	1.7987	-0.246518	26	51.1	105.48
Q6PEE6	AP-2 complex subunit alpha-2	Ap2a2	2.93976	-0.219124	36	58.5	104
Q9DBG3	AP-2 complex subunit beta	Ap2b1	3.53556	-0.306831	22	47.8	104.58
Q3TWV4	AP-2 complex subunit mu	Ap2m1	2.56755	-0.315411	23	57.7	49.389
Q3UJ76	AP-2 complex subunit sigma	Ap2s1	1.21872	-0.561568	3	26.1	17.018
Q9Z1T1	AP-3 complex subunit beta-1	Ap3b1	0.13132	0.0235288	25	30.1	122.74
O54774	AP-3 complex subunit delta-1	Ap3d1	0.686071	0.145509	24	25.8	135.08
Q9JKC8	AP-3 complex subunit mu-1	Ap3m1	0.0786549	0.0329939	10	34.9	46.936
Q9DCR2	AP-3 complex subunit sigma-1	Ap3s1	1.05616	-0.434686	5	32.1	21.732
Q3UHJ0	AP2-associated protein kinase 1	Aak1	0.421878	0.170162	10	22.7	94.66
Q9D186	Apolipoprotein O	Apoo	0.693704	0.184156	7	57.3	18.798
Q78IK4	Apolipoprotein O-like	Apool	1.45325	-0.246271	13	64.2	29.26
O35841	Apoptosis inhibitor 5	Api5	0.00544145	-0.00164191	1	42.5	56.784
Q544Z6	Apoptosis regulator BAX	Bax	0.194813	0.0794045	4	34.9	21.394
B1AU25	Apoptosis-inducing factor 1, mitochondrial	Aifm1	5.09448	-0.51845	31	58.4	66.113
Q8BUE4	Apoptosis-inducing factor 2	Aifm2	1.55655	-0.555949	6	25.2	40.634
Q80TU6	Apoptotic chromatin condensation inducer in the nucleus	Acin1	2.05029	-0.226968	18	42.6	142.85
O88879	Apoptotic protease-activating factor 1	Apaf1	0.650305	1.05154	5	6.5	141
Q9D842	Aprataxin and PNK-like factor	Aplf	0.511746	-0.0735807	2	12.2	54.968
Q3TLW5	Aquaporin-1	Aqp1	1.81927	-0.860606	2	9.7	28.792
Q5F258	ARF GTPase-activating protein GIT1	Git1	0.28587	-0.224929	4	11.2	84.194
Q8K2K6	Arf-GAP domain and FG repeat-containing protein 1	Agfg1	0.299361	-0.191889	4	12.1	55.067
Q80WC7	Arf-GAP domain and FG repeat-containing protein 2	Agfg2	0	-0.0457139	3	14.4	48.967
Q6ZQK5	Arf-GAP with coiled-coil, ANK repeat and PH domain-containing protein 2	Acap2	0.151122	0.0469704	10	19.7	85.129
E9PUB0	Arf-GAP with Rho-GAP domain, ANK repeat and PH domain-containing protein 1	Arap1	2.70457	0.779931	8	16.8	83.2
H3BKD4	Arf-GAP with SH3 domain, ANK repeat and PH domain-containing protein 1	Asap1	0.894566	-0.529508	13	16.4	120.1
Q8K221	Arfaptin-2	Arfip2	0	NaN	1	3.5	37.772
Q3UL36	Arginine and glutamate-rich protein 1	Arglu1	0.0683479	-0.0391992	10	26.9	32.887
Q9D0I9	Arginine--tRNA ligase, cytoplasmic	Rars	1.44438	0.259703	42	67.1	75.673
F8WHC5	Arginine/serine-rich coiled-coil protein 2	Rsrc2	0.644298	0.169798	5	17.1	50.606
A2AJT4	Arginine/serine-rich protein PNISR	Pnisr	0.956616	-0.778378	3	4.1	92.114
E0CXM2	Argininosuccinate lyase	Asl	0.480569	0.20255	8	25.1	48.841
Q3UJ34	Argininosuccinate synthase	Ass1	0.739401	0.231998	17	51.2	46.584
Q8BIX3	ARL14 effector protein	Arl14ep	0.780413	0.44676	3	15.6	31.01
P98203	Armadillo repeat protein deleted in velo-cardio-facial syndrome homolog	Arvcf	0	-0.121934	3	5.9	97.164
Q9D7A8	Armadillo repeat-containing protein 1	Armc1	2.06296	0.851427	4	33	31.246
Q9D0L7	Armadillo repeat-containing protein 10	Armc10	2.08399	-0.357785	9	32.5	31.788
Q8BNU0	Armadillo repeat-containing protein 6	Armc6	0	NaN	4	14.7	50.683
Q9DBR3	Armadillo repeat-containing protein 8	Armc8	0.0334059	0.112407	4	7.3	75.363
Q3U5D9	Aryl hydrocarbon receptor	Ahr	0	0.790813	2	2.1	90.337
F7C9F6	Aryl hydrocarbon receptor nuclear translocator	Arnt	0	NaN	2	11.9	13.971
P50428	Arylsulfatase A	Arsa	1.87059	-0.605228	7	22.9	53.748
P50429	Arylsulfatase B	Arsb	0.0906183	0.0485898	11	22.8	59.646
Q922M7	Ashwin		0.740943	-0.423098	3	21.1	26.03
Q61024	Asparagine synthetase [glutamine-hydrolyzing]	Asns	4.55778	0.479759	33	69	64.282
Q8BP47	Asparagine--tRNA ligase, cytoplasmic	Nars	3.95789	0.546551	29	45.3	64.279
P05201	Aspartate aminotransferase, cytoplasmic	Got1	2.39724	0.418514	25	67.8	46.247
P05202	Aspartate aminotransferase, mitochondrial	Got2	0.982848	-0.0998834	38	82.8	47.411
Q922B2	Aspartate--tRNA ligase, cytoplasmic	Dars	0.28285	0.0767415	40	75	57.147
Q8BIP0	Aspartate--tRNA ligase, mitochondrial	Dars2	0.469104	0.0867984	20	38.3	74.101
Q9Z2W0	Aspartyl aminopeptidase	Dnpep	0.0395685	-0.0140407	17	53.1	52.206
Q8CBM2	Aspartyl/asparaginyl beta-hydroxylase	Asph	3.15451	-0.175167	32	52.4	75.127
Q99MQ4	Asporin	Aspn	2.25298	-0.515892	5	20.4	42.572
Q62048	Astrocytic phosphoprotein PEA-15	Pea15	0.239297	0.137084	7	57.7	15.054
A2BH40	AT-rich interactive domain-containing protein 1A	Arid1a	0.302384	-0.190202	7	4.9	218.47
Q3TKP3	Ataxin-10	Atxn10	0.799384	0.154222	20	47.8	53.71
O70305	Ataxin-2	Atxn2	0.587303	0.200102	11	13.5	129.07
Q3TGG2	Ataxin-2-like protein	Atxn2l	1.41692	0.269863	24	29.6	105.44
Q6PA06	Atlastin-2	Atl2	3.12199	0.473625	12	29	66.223
Q91YH5	Atlastin-3	Atl3	3.68967	-0.282534	24	49.9	60.574
H3BL30	ATP synthase mitochondrial F1 complex assembly factor 1	Atpaf1	1.11054	-0.438816	7	31.4	30.974
Q91YY4	ATP synthase mitochondrial F1 complex assembly factor 2	Atpaf2	0.105417	-0.111515	2	11.8	33.289
Q7JD02	ATP synthase protein 8	ATP8	0	NaN	1	14.9	7.7662
Q03265	ATP synthase subunit alpha, mitochondrial	Atp5a1	2.35454	-0.132443	38	75.6	59.752
Q9CQQ7	ATP synthase subunit b, mitochondrial	Atp5f1	0.65891	-0.436517	12	44.1	28.948
P56480	ATP synthase subunit beta, mitochondrial	Atp5b	1.07592	-0.157923	38	71.6	56.3
Q9DCX2	ATP synthase subunit d, mitochondrial	Atp5h	1.20451	-0.185861	14	75.8	18.749
Q9D3D9	ATP synthase subunit delta, mitochondrial	Atp5d	2.55182	1.56002	5	41.1	17.6
Q5EBI8	ATP synthase subunit e, mitochondrial	Atp5k	0.795648	-0.240903	7	73.2	8.2364
Q6VEU5	ATP synthase subunit epsilon, mitochondrial	Atp5e	0.365217	-0.366648	5	51.9	5.8218
P56135	ATP synthase subunit f, mitochondrial	Atp5j2	0.674785	-0.215724	8	44.3	10.344
Q9CPQ8	ATP synthase subunit g, mitochondrial	Atp5l	1.66291	-0.378684	7	58.3	11.424
Q8C2Q8	ATP synthase subunit gamma	Atp5c1	0.839956	-0.256656	18	46.7	30.255
Q9DB20	ATP synthase subunit O, mitochondrial	Atp5o	1.32508	-0.155317	13	69	23.363
Q9CRA7	ATP synthase subunit s, mitochondrial	Atp5s	0	NaN	1	5.5	23.275
P97450	ATP synthase-coupling factor 6, mitochondrial	Atp5j	0.197212	-0.0599424	7	55.6	12.496
Q9JI39	ATP-binding cassette sub-family B member 10, mitochondrial	Abcb10	3.06159	-0.464096	8	14.1	77.187
Q61102	ATP-binding cassette sub-family B member 7, mitochondrial	Abcb7	0.539495	0.239091	8	17.2	82.58
Q9CXJ4	ATP-binding cassette sub-family B member 8, mitochondrial	Abcb8	0	NaN	2	2.6	77.999
P48410	ATP-binding cassette sub-family D member 1	Abcd1	0.184855	0.126311	3	6.2	81.858
Q91VT3	ATP-binding cassette sub-family D member 3	Abcd3	0.219409	0.058465	13	28.1	75.46
Q80Y28	ATP-binding cassette sub-family D member 4	Abcd4	0	NaN	3	5.8	58.616
Q3UHY8	ATP-binding cassette sub-family E member 1	Abce1	2.14402	0.405285	32	53.3	67.314
Q5RL55	ATP-binding cassette sub-family F member 1	Abcf1	0.326574	-0.0715446	24	37.7	94.815
Q99LE6	ATP-binding cassette sub-family F member 2	Abcf2	0.671459	-0.164088	26	41.1	71.781
Q8K268	ATP-binding cassette sub-family F member 3	Abcf3	0	NaN	5	10.7	79.864
Q91V92	ATP-citrate synthase	Acly	3.35112	-0.434791	50	51.3	119.73
Q9CZ42	ATP-dependent (S)-NAD(P)H-hydrate dehydratase	Carkd	0.853604	-0.172021	1	65.1	35.217
Q9JHS4	ATP-dependent Clp protease ATP-binding subunit clpX-like, mitochondrial	Clpx	0.829351	-0.220481	21	48.9	69.228
Q8CF81	ATP-dependent Clp protease proteolytic subunit	Clpp	0.320041	-0.101204	11	50.8	20.503
O70133	ATP-dependent RNA helicase A	Dhx9	0	NaN	1	49.6	149.47
Q91VR5	ATP-dependent RNA helicase DDX1	Ddx1	0.146867	0.0220638	39	60.3	82.499
Q8K363	ATP-dependent RNA helicase DDX18	Ddx18	2.97911	0.306563	34	66.1	74.18
Q61655	ATP-dependent RNA helicase DDX19A	Ddx19a	1.74864	0.578156	18	54.6	53.932
Q9ESV0	ATP-dependent RNA helicase DDX24	Ddx24	3.67268	0.564723	23	36.8	96.428
Q8VDW0	ATP-dependent RNA helicase DDX39A	Ddx39a	2.19281	0.265716	21	77.5	49.067
Q62167	ATP-dependent RNA helicase DDX3X	Ddx3x	5.90036	0.464763	18	79.9	73.101
Q62095	ATP-dependent RNA helicase DDX3Y	Ddx3y	0.68344	0.387977	3	47.4	73.427
Q810A7	ATP-dependent RNA helicase DDX42	Ddx42	0.0711859	0.0275981	25	34.7	101.96
Q99MJ9	ATP-dependent RNA helicase DDX50	Ddx50	0.491443	-0.0788561	24	49.7	82.175
Q6P9R1	ATP-dependent RNA helicase DDX51	Ddx51	3.67512	0.791185	14	33.6	70.367
Q8K4L0	ATP-dependent RNA helicase DDX54	Ddx54	1.90208	0.738698	13	22.5	97.747
Q6PGC1	ATP-dependent RNA helicase Dhx29	Dhx29	0.926177	0.189268	15	15.6	153.97
A2A4P0	ATP-dependent RNA helicase DHX8	Dhx8	2.13657	0.477517	13	15.7	142.57
Q80YD1	ATP-dependent RNA helicase SUPV3L1, mitochondrial	Supv3l1	1.58821	-0.371755	11	18.5	87.004
O88967	ATP-dependent zinc metalloprotease YME1L1	Yme1l1	0.013865	0.00348412	15	24.6	80.027
O54984	ATPase Asna1	Asna1	0.947835	0.29712	13	49.4	38.822
Q9D5T0	ATPase family AAA domain-containing protein 1	Atad1	0.00371887	-0.00118492	17	59.6	40.744
G3X963	ATPase family AAA domain-containing protein 2	Atad2	1.33823	0.429963	23	25.3	155.28
Q925I1	ATPase family AAA domain-containing protein 3	Atad3	4.3639	-0.458773	27	54	66.741
Q4QY64	ATPase family AAA domain-containing protein 5	Atad5	0	NaN	1	1.4	90.206
E9PV44	ATPase inhibitor, mitochondrial	Atpif1	0.0203761	-0.0121208	6	60.8	8.7887
Q91XU0	ATPase WRNIP1	Wrnip1	0.779138	0.133398	4	10.8	71.793
B1AWI7	Atrial natriuretic peptide receptor 2	Npr2	0.401341	-0.264541	6	8.3	115.77
Q7TMG7	Atrial natriuretic peptide receptor 3	Npr3	2.97162	-0.193523	27	50.8	59.766
O70126	Aurora kinase B	Aurkb	0	0.236341	4	19.7	39.384
Q99J83	Autophagy protein 5	Atg5	0	NaN	2	19.3	32.402
Q8C0J2	Autophagy-related protein 16-1	Atg16l1	0	0.295802	5	11.6	66.202
Q8C4Q6	Axin interactor, dorsalization-associated protein	Aida	0.495224	-0.339793	7	31.5	34.888
O08664	B-cell CLL/lymphoma 7 protein family member C	Bcl7c	0	NaN	2	9.2	23.445
Q67FY2	B-cell CLL/lymphoma 9-like protein	Bcl9l	0	-0.0592754	6	5.4	152.64
Q61334	B-cell receptor-associated protein 29	Bcap29	0	-1.19301	4	21.2	27.964
Q61335	B-cell receptor-associated protein 31	Bcap31	0.506006	-0.267403	11	34.7	27.956
H9KUX8	Baculoviral IAP repeat-containing protein 6	Birc6	0.494335	0.19982	21	6.4	529.41
Q9CUY1	BAG family molecular chaperone regulator 1	Bag1	0.307018	0.205428	6	42.2	16.793
Q91YN9	BAG family molecular chaperone regulator 2	Bag2	1.56119	0.278595	13	71.4	23.473
Q9JLV1	BAG family molecular chaperone regulator 3	Bag3	0.60089	0.213534	14	38.8	61.859
Q8CI61	BAG family molecular chaperone regulator 4	Bag4	0	-0.877804	2	5.7	49.094
Q8CI32	BAG family molecular chaperone regulator 5	Bag5	0.0497053	0.0236462	8	30.2	50.942
A2AUK6	Band 4.1-like protein 1	Epb4.1l1	0.00625655	0.006581	6	19	70.644
O70318	Band 4.1-like protein 2	Epb41l2	2.50318	-0.346953	5	61.1	109.94
Q8BGS1	Band 4.1-like protein 5	Epb41l5	0	NaN	3	6	57.633
O54962	Barrier-to-autointegration factor	Banf1	0.0235617	0.0058349	14	84.3	10.102
B1B0C7	Basement membrane-specific heparan sulfate proteoglycan core protein	Hspg2	1.58713	-0.198907	16	5.5	469.02
Q9CQC6	Basic leucine zipper and W2 domain-containing protein 1	Bzw1	1.58953	0.322818	21	52.5	48.043
Q91VK1	Basic leucine zipper and W2 domain-containing protein 2	Bzw2	2.78633	0.479907	18	57.3	48.063
J3QP71	Basigin	Bsg	2.02825	0.702601	7	42.1	21.602
E0CZE8	Bax inhibitor 1	Tmbim6	2.05008	-1.05505	2	46.9	3.8054
O08734	Bcl-2 homologous antagonist/killer	Bak1	0.630601	-0.365533	4	37	23.334
Q8K019	Bcl-2-associated transcription factor 1	Bclaf1	1.6126	-0.300158	1	33.6	105.83
A2AHX7	Bcl-2-like protein 1	Bcl2l1	0.273187	0.148349	1	19.2	8.6011
Q3UGC5	Bcl-2-like protein 13	Bcl2l13	0.918194	0.335397	10	51.4	46.647
Q3U9H3	Bcl2 antagonist of cell death	Bad	0.687643	-0.239339	3	23.5	17.745
Q91VL0	BCL2/adenovirus E1B 19 kDa protein-interacting protein 2	Bnip2	0	NaN	2	7.6	36.117
O88597	Beclin-1	Becn1	0.815678	0.613207	4	12.9	51.588
O35153	BET1-like protein	Bet1l	0.93743	-0.351874	4	59.5	12.428
Q8BHT6	Beta-1,3-glucosyltransferase	B3galtl	0	0.446136	4	13.3	55.357
B1AXY5	Beta-1,4-galactosyltransferase 1	B4galt1	0	NaN	1	3.5	37.688
Q3U679	Beta-2-microglobulin	B2m	1.14897	-0.893137	3	22.7	13.78
Q61235	Beta-2-syntrophin	Sntb2	3.45515	-0.608229	17	38.1	56.381
Q8BFZ3	Beta-actin-like protein 2	Actbl2	0	NaN	2	33.2	42.004
Q7TS64	Beta-adrenergic receptor kinase 1	Adrbk1	0.404916	-0.139961	5	13.9	75.153
Q9CWL8	Beta-catenin-like protein 1	Ctnnbl1	0.693298	0.154821	16	39.3	64.979
Q8R5C5	Beta-centractin	Actr1b	1.99748	1.09781	6	57.7	42.281
P21550	Beta-enolase	Eno3	0.174617	0.126474	5	26	47.024
Q3TAW7	Beta-galactosidase	Glb1	0.508038	0.123537	9	20.9	73.12
Q3TW82	Beta-glucuronidase	Gusb	0.128359	0.0336239	13	20.5	74.27
Q8BNS6	Beta-hexosaminidase	Hexa	0.164322	-0.128893	12	31.4	60.552
Q3TXR9	Beta-hexosaminidase	Hexb	0.267356	-0.169561	16	39	61.115
Q99KR3	Beta-lactamase-like protein 2	Lactb2	0.194164	0.157134	8	43.8	32.754
P70444	BH3-interacting domain death agonist	Bid	1.76136	0.649571	5	42.6	21.951
Q60967	Bifunctional 3-phosphoadenosine 5-phosphosulfate synthase 1	Papss1	1.27005	0.106612	24	63.3	70.793
O88428	Bifunctional 3-phosphoadenosine 5-phosphosulfate synthase 2	Papss2	2.16617	0.258256	21	55.4	70.35
G3UVU9	Bifunctional arginine demethylase and lysyl-hydroxylase JMJD6	Jmjd6	0	NaN	4	28.9	32.003
Q3UTZ4	Bifunctional ATP-dependent dihydroxyacetone kinase/FAD-AMP lyase (cyclizing)	Dak	1.08002	0.628745	6	19.7	54.763
Q9DBL7	Bifunctional coenzyme A synthase	Coasy	0	-0.0749736	4	13.7	62.022
Q3UQ71	Bifunctional epoxide hydrolase 2	Ephx2	1.9003	0.357489	13	38.3	62.543
B9EIU1	Bifunctional glutamate/proline--tRNA ligase	Eprs	2.18958	0.255317	97	67.1	169.96
Q8CD15	Bifunctional lysine-specific demethylase and histidyl-hydroxylase MINA	Mina	0.477253	0.127744	13	33.5	53.516
P18155	Bifunctional methylenetetrahydrofolate dehydrogenase/cyclohydrolase, mitochondrial	Mthfd2	3.22425	-0.46919	13	68.9	37.863
Q9JLV6	Bifunctional polynucleotide phosphatase/kinase	Pnkp	1.78044	-0.489098	8	19.2	57.223
Q9EQQ9	Bifunctional protein NCOAT	Mgea5	1.12086	0.316231	13	17.7	103.16
Q9CWJ9	Bifunctional purine biosynthesis protein PURH	Atic	2.6916	0.320985	40	76.7	64.217
G3UX23	Bifunctional UDP-N-acetylglucosamine 2-epimerase/N-acetylmannosamine kinase	Gne	0	NaN	4	7.6	71.21
Q3TNY9	Biglycan	Bgn	1.49538	0.252108	15	55.8	41.639
Q9CY64	Biliverdin reductase A	Blvra	0.358088	-0.204232	11	47.8	33.524
D3YVM8	Biogenesis of lysosome-related organelles complex 1 subunit 1	Bloc1s1	0.057775	-0.0355458	3	32.2	13.9
Q9R0C0	Biogenesis of lysosome-related organelles complex 1 subunit 6	Bloc1s6	0.120472	0.102339	2	22.7	19.682
Q8CIF4	Biotinidase	Btd	0.712237	-0.700872	2	5.2	58.154
Q8BTJ4	Bis(5-adenosyl)-triphosphatase enpp4	Enpp4	0.137012	0.0817562	6	18	47.903
Q3V1C8	Bis(5-nucleosyl)-tetraphosphatase [asymmetrical]	Nudt2	1.89991	0.378613	6	67.3	17.037
Q8R016	Bleomycin hydrolase	Blmh	1.3445	0.317727	23	58.5	52.511
Q91Z96	BMP-2-inducible protein kinase	Bmp2k	0.689658	-0.238827	5	10.3	126.18
Q8BGS2	BolA-like protein 2	Bola2	0.742778	0.299788	5	67.4	10.214
E9Q705	BolA-like protein 3	Bola3	0.277027	-0.201978	4	50.5	10.829
Q91XV3	Brain acid soluble protein 1	Basp1	0.544904	-0.141707	9	72.1	22.086
Q8BKX1	Brain-specific angiogenesis inhibitor 1-associated protein 2	Baiap2	1.48249	0.299165	19	48	56.863
Q9DBJ3	Brain-specific angiogenesis inhibitor 1-associated protein 2-like protein 1	Baiap2l1	1.24871	-0.540732	6	17.1	57.187
Q3TJN1	Branched-chain-amino-acid aminotransferase	Bcat1	2.95107	0.481349	8	30.1	42.791
Q3ULU3	Branched-chain-amino-acid aminotransferase	Bcat2	1.85506	-0.348716	15	44.5	44.127
Q8K3W0	BRCA1-A complex subunit BRE	Bre	0	NaN	2	9.8	28.09
Q8CBQ6	BRCA1-associated ATM activator 1	Brat1	0	NaN	1	4.8	25.425
Q9CWI3	BRCA2 and CDKN1A-interacting protein	Bccip	0.260215	0.0700274	5	23.7	35.942
G3X9K3	Brefeldin A-inhibited guanine nucleotide-exchange protein 1	Arfgef1	0.0880107	-0.0254375	9	6.8	208.5
Q8BXV2	BRI3-binding protein	Bri3bp	0.337901	-0.423509	1	3.6	28.263
Q3TCJ1	BRISC complex subunit Abro1	Fam175b	0.448249	0.324039	6	16.6	46.942
Q8K2Q7	BRO1 domain-containing protein BROX	Brox	0.850377	0.324568	11	36.3	46.201
Q7JJ13	Bromodomain-containing protein 2	Brd2	0.69406	0.197817	10	21.9	88.066
Q8K2F0	Bromodomain-containing protein 3	Brd3	0.727664	-0.177669	7	21.9	79.761
Q9ESU6	Bromodomain-containing protein 4	Brd4	0.292908	-0.0828434	18	20.1	155.92
O88665	Bromodomain-containing protein 7	Brd7	0	0.29454	4	8.8	73.999
Q80Y55	BSD domain-containing protein 1	Bsdc1	0.218876	0.0504956	5	19	46.952
J3QNH9	BTB/POZ domain-containing adapter for CUL3-mediated RhoA degradation protein 1	Gm21984	0	NaN	1	28.7	9.8093
Q922M3	BTB/POZ domain-containing adapter for CUL3-mediated RhoA degradation protein 3	Kctd10	0	0.0383351	3	13.7	35.701
Q9CSZ1	BTB/POZ domain-containing protein KCTD5	Kctd5	1.37704	0.606257	2	31.1	18.877
O54825	Bystin	Bysl	1.9811	0.415927	14	39.4	49.783
Q922D8	C-1-tetrahydrofolate synthase, cytoplasmic	Mthfd1	0.645025	0.119115	54	66.7	101.2
Q58A65	C-Jun-amino-terminal kinase-interacting protein 4	Spag9	0.0566422	0.0445096	15	17.8	144.7
Q8R048	C-Myc-binding protein	Mycbp	0.648695	0.162414	6	72.8	11.97
O88712	C-terminal-binding protein 1	Ctbp1	0.675641	0.0782497	18	50	46.614
P56546	C-terminal-binding protein 2	Ctbp2	1.04536	-0.244949	9	16	107.13
Q64449	C-type mannose receptor 2	Mrc2	0.45655	-0.060762	21	17.6	167.07
P56485	C-X-C chemokine receptor type 7	Cxcr7	0	NaN	1	5.5	41.635
Q0VF50	C1q-related factor	C1ql1	1.62388	-0.395065	2	10.1	26.487
Q80W54	CAAX prenyl protease 1 homolog	Zmpste24	2.80675	-0.221238	14	35.6	54.734
Q9CS00	Cactin	Cactin	0.1576	-0.0930027	4	5.7	90.66
Q8C7Q6	Cadherin-11	Cdh11	0	NaN	1	2	88.125
D3YYT0	Cadherin-2	Cdh2	0.257744	-0.11681	3	6.5	93.856
B0R091	Calcineurin B homologous protein 1	Chp1	0.0383476	-0.0197714	6	31.9	21.997
Q63810	Calcineurin subunit B type 1	Ppp3r1	0.0850417	0.0484098	7	60	18.208
Q8BFS6	Calcineurin-like phosphoesterase domain-containing protein 1	Cpped1	0	NaN	4	19.9	35.247
Q8CGZ0	Calcium homeostasis endoplasmic reticulum protein	Cherp	0.224787	-0.0976179	22	28.3	106.17
Q3UMR5	Calcium uniporter protein, mitochondrial	Mcu	0.896212	-0.414497	15	44.6	39.681
Q8VCX5	Calcium uptake protein 1, mitochondrial	Micu1	0.672606	-0.125529	16	36.5	54.352
Q8CD10	Calcium uptake protein 2, mitochondrial	Micu2	0.689211	-0.123027	17	48.8	49.475
Q8BH59	Calcium-binding mitochondrial carrier protein Aralar1	Slc25a12	1.43805	-0.204718	25	64.7	74.569
Q8BMD8	Calcium-binding mitochondrial carrier protein SCaMC-1	Slc25a24	3.00487	-0.343006	31	65.3	52.901
Q06138	Calcium-binding protein 39	Cab39	1.51914	0.421785	9	35.2	39.842
Q9DB16	Calcium-binding protein 39-like	Cab39l	0	NaN	3	18.2	34.336
Q9CR86	Calcium-regulated heat stable protein 1	Carhsp1	1.36444	0.555674	3	42.6	16.062
Q91YS8	Calcium/calmodulin-dependent protein kinase type 1	Camk1	0.0490954	-0.0257109	4	39	41.624
Q8BW96	Calcium/calmodulin-dependent protein kinase type 1D	Camk1d	0	NaN	2	18.5	41.109
Q6PHZ2	Calcium/calmodulin-dependent protein kinase type II subunit delta	Camk2d	0.803439	-0.13615	14	47.3	56.369
Q923T9	Calcium/calmodulin-dependent protein kinase type II subunit gamma	Camk2g	0.169344	-0.0331373	7	36	55.96
Q9CXW3	Calcyclin-binding protein	Cacybp	1.3183	0.16084	20	76.9	26.51
Q3UGS6	Calmin	Clmn	0.699929	-0.366847	8	16.1	97.628
P62204	Calmodulin	Calm1	0.341837	-0.0637652	12	85.9	16.837
Q5SUC3	Calnexin	Canx	0.0368091	0.00668891	34	45.9	67.277
Q8C2J1	Calpain-1 catalytic subunit	Capn1	0.764097	-0.15234	27	46.3	82.151
O08529	Calpain-2 catalytic subunit	Capn2	1.16014	0.22587	37	63.6	79.871
Q91VA3	Calpain-8	Capn8	0.0890435	0.0347319	2	1.7	79.334
Q8CE80	Calpastatin	Cast	1.84444	0.369432	4	40.5	81.44
Q08091	Calponin-1	Cnn1	1.10909	-0.340212	17	75.8	33.355
Q543F3	Calponin-2	Cnn2	0.170512	-0.0701081	20	76.7	33.155
Q9DAW9	Calponin-3	Cnn3	1.84009	-0.357203	19	65.8	36.428
P14211	Calreticulin	Calr	2.28396	-0.220957	38	87	47.994
Q3TUF3	Calumenin	Calu	0.351524	-0.0523926	5	75.2	37.063
P05132	cAMP-dependent protein kinase catalytic subunit alpha	Prkaca	0.798956	-0.302089	3	34.4	39.802
P68181	cAMP-dependent protein kinase catalytic subunit beta	Prkacb	0.167753	0.0663415	5	44.4	40.707
Q9DBC7	cAMP-dependent protein kinase type I-alpha regulatory subunit	Prkar1a	0.261243	-0.106743	22	53.8	43.185
Q8K1M3	cAMP-dependent protein kinase type II-alpha regulatory subunit	Prkar2a	2.06796	0.439773	12	46.5	45.589
P31324	cAMP-dependent protein kinase type II-beta regulatory subunit	Prkar2b	0.0575308	-0.0211365	12	36.5	46.167
E9Q4B9	cAMP-regulated phosphoprotein 19	Arpp19	0	NaN	1	35.2	7.6566
Q922J3	CAP-Gly domain-containing linker protein 1	Clip1	1.00327	0.279636	16	24.4	155.81
Q9DBC3	Cap-specific mRNA (nucleoside-2-O-)-methyltransferase 1	Ftsjd2	1.37757	-0.208653	26	38.5	95.675
Q60865	Caprin-1	Caprin1	2.48725	0.491081	22	36.5	78.168
Q3TQH4	Carbohydrate sulfotransferase 12	Chst12	0.281635	0.11922	3	8.5	46.314
Q3U2T1	Carbohydrate sulfotransferase 14	Chst14	0.360944	-0.10121	2	6.6	40.054
Q9D6N1	Carbonic anhydrase 13	Ca13	0.361644	-0.183636	4	27.5	29.522
Q9QZA0	Carbonic anhydrase 5B, mitochondrial	Ca5b	0.958347	-0.490374	3	15.1	36.622
P48758	Carbonyl reductase [NADPH] 1	Cbr1	0.56115	-0.166404	20	85.2	30.641
Q542P5	Carbonyl reductase [NADPH] 2	Cbr2	4.88166	-0.688649	18	81.6	25.958
Q8K354	Carbonyl reductase [NADPH] 3	Cbr3	0.206246	-0.112037	6	30.3	30.953
Q91VT4	Carbonyl reductase family member 4	Cbr4	1.06318	-0.335911	5	34.7	25.414
Q5I0X8	Carboxy-terminal domain RNA polymerase II polypeptide A small phosphatase 1	Ctdsp1	2.16704	-0.400404	2	13	29.266
O89001	Carboxypeptidase D	Cpd	0.65959	-0.23464	11	11.4	152.4
Q543R4	Carboxypeptidase E	Cpe	2.78354	-0.702543	7	18.5	53.255
Q9WVJ3	Carboxypeptidase Q	Cpq	2.34359	-0.640999	4	9	50.49
H7BX88	Carnitine O-acetyltransferase	Crat	0.0289269	-0.00881827	5	11.4	68.644
Q7TQD5	Carnitine O-palmitoyltransferase 1, liver isoform	Cpt1a	3.27869	-0.307202	18	31.4	88.25
Q3UN55	Carnitine O-palmitoyltransferase 2, mitochondrial	Cpt2	3.01688	-0.275717	2	66.7	73.964
Q9CYD3	Cartilage-associated protein	Crtap	0.943779	-0.272203	22	50.5	46.169
Q8BK63	Casein kinase I isoform alpha	Csnk1a1	1.46262	0.379313	7	22.2	37.567
Q9DC28	Casein kinase I isoform delta	Csnk1d	0	NaN	4	13.4	46.818
Q8C4X2	Casein kinase I isoform gamma-3	Csnk1g3	0	NaN	2	2.1	48.937
Q545V8	Casein kinase II subunit alpha	Csnk2a2	0.394495	0.0653496	15	57.1	41.215
Q61177	Casein kinase II subunit alpha	Csnk2a1	1.58878	-0.229125	18	51.9	45.179
P67871	Casein kinase II subunit beta	Csnk2b	0.536559	-0.182723	9	52.1	24.942
Q3UGS9	Caseinolytic peptidase B protein homolog	Clpb	1.09219	0.240112	7	17.2	67.574
D6RFN6	Caspase	Casp2	0	0.307955	3	11.1	37.946
Q8VDY9	Caspase activity and apoptosis inhibitor 1	Caap1	1.64537	-0.716661	5	18	37.825
P70677	Caspase-3	Casp3	2.98246	-0.693036	6	31.8	31.474
Q9D089	Caspase-6	Casp6	0.0234712	-0.021625	5	22.1	31.591
Q4FJQ4	Caspase-7	Casp7	1.95444	0.578947	3	17.2	34.06
Q4FK85	Caspase-8	Casp8	0.305169	0.171138	10	25.2	55.257
Q91WM2	Cat eye syndrome critical region protein 5 homolog	Cecr5	0	NaN	3	18.9	46.306
Q542K4	Catalase	Cat	0.172118	0.0332793	28	67.9	59.765
O88587	Catechol O-methyltransferase	Comt	0.693239	0.0964033	15	73.9	24.707
Q8BIG7	Catechol O-methyltransferase domain-containing protein 1	Comtd1	2.3208	0.474898	5	33.2	28.96
Q545R0	Catenin alpha-1	Ctnna1	3.09435	-0.425084	40	62.4	100.11
Q61301	Catenin alpha-2	Ctnna2	0	NaN	1	10.5	100.42
Q3UZT7	Catenin beta-1	Ctnnb1	3.37283	-0.89574	22	43.7	85.496
G3X9V2	Catenin delta-1	Ctnnd1	4.06984	-0.256125	2	59.9	104.1
Q3TVS6	Cathepsin B	Ctsb	0.682018	0.173688	7	25.7	37.319
Q3UCD9	Cathepsin D	Ctsd	1.29942	0.164427	12	45.6	44.953
Q543M3	Cathepsin L1	Ctsl	4.19027	-0.725762	12	53.9	37.547
Q9WUU7	Cathepsin Z	Ctsz	0.166228	-0.0721883	8	23.2	33.996
Q3UKQ5	Cation-dependent mannose-6-phosphate receptor	M6pr	0.570552	0.174652	4	20.5	31.172
Q07113	Cation-independent mannose-6-phosphate receptor	Igf2r	1.32646	-0.420948	33	16.6	273.81
P49817	Caveolin-1	Cav1	0.0184365	-0.00802485	3	51.7	20.538
Q9WVC3	Caveolin-2	Cav2	0.0895191	0.0712241	5	54.9	18.227
Q8K1J6	CCA tRNA nucleotidyltransferase 1, mitochondrial	Trnt1	0.368603	0.0518451	17	55.8	49.895
Q3UPN9	CCAAT/enhancer-binding protein beta	Cebpb	0.043121	0.0269906	5	18.6	31.445
P53569	CCAAT/enhancer-binding protein zeta	Cebpz	0.609977	0.139377	28	33.5	120.26
B7ZWL1	CCR4-NOT transcription complex subunit 1	Cnot1	1.57903	0.314796	33	21.4	260.95
Q8BH15	CCR4-NOT transcription complex subunit 10	Cnot10	0.267805	-0.0697742	8	22.2	58.643
Q9CWN7	CCR4-NOT transcription complex subunit 11	Cnot11	0.38859	0.213712	3	8.9	54.959
Q8C5L3	CCR4-NOT transcription complex subunit 2	Cnot2	0.532349	0.136735	3	9	50.224
Q8K0V4	CCR4-NOT transcription complex subunit 3	Cnot3	0.39799	0.137486	6	9.5	81.945
Q8R422	CD109 antigen	Cd109	0.0476239	0.0200172	27	23.7	161.66
O35566	CD151 antigen	Cd151	1.36288	0.471019	2	9.9	28.246
E9Q4G8	CD166 antigen	Alcam	0.213607	0.05936	8	25.9	61.9
Q9CWK3	CD2 antigen cytoplasmic tail-binding protein 2	Cd2bp2	0.175202	0.0715458	5	14.9	37.694
Q9JLQ0	CD2-associated protein	Cd2ap	0.334268	0.222855	9	18.4	70.449
Q8VE98	CD276 antigen	Cd276	0	0.537693	2	11.4	34.001
P15379	CD44 antigen	Cd44	1.14424	-0.376226	8	15.2	39.998
Q549D0	CD63 antigen	Cd63	0.781439	-0.338771	2	7.6	25.766
Q3UWG5	CD81 antigen	Cd81	0.968774	-0.404766	3	27.5	25.828
P40240	CD9 antigen	Cd9	0.682263	-0.34368	3	11.1	25.258
I7HJQ8	CD99 antigen-like protein 2	Cd99l2	2.8519	-0.632434	3	25.8	20.092
Q91W92	Cdc42 effector protein 1	Cdc42ep1	1.6663	-0.861262	6	24.9	43.095
Q9CQC5	Cdc42 effector protein 3	Cdc42ep3	1.09759	-0.52569	3	30.7	27.686
Q9JM96	Cdc42 effector protein 4	Cdc42ep4	1.27891	-0.563026	3	16	37.869
Q8BGH7	CDC42 small effector protein 2	Cdc42se2	1.28961	-0.997458	2	66.7	9.2234
Q8CJ53	Cdc42-interacting protein 4	Trip10	0.464816	0.159066	12	26.4	62.566
Q91WS0	CDGSH iron-sulfur domain-containing protein 1	Cisd1	0.90833	-0.252524	4	44.4	12.097
Q9CQB5	CDGSH iron-sulfur domain-containing protein 2	Cisd2	0.259952	0.0455295	5	37.8	15.242
B2RWE3	CDGSH iron-sulfur domain-containing protein 3, mitochondrial	Cisd3	0.108586	-0.0581261	3	23.1	14.994
P51949	CDK-activating kinase assembly factor MAT1	Mnat1	1.71681	0.338177	7	38.2	35.848
Q99LM2	CDK5 regulatory subunit-associated protein 3	Cdk5rap3	0.190997	0.0695824	14	33.8	56.99
Q8BI72	CDKN2A-interacting protein	Cdkn2aip	0.0069235	0.00262826	13	31.4	59.744
Q9D211	CDKN2AIP N-terminal-like protein	Cdkn2aipnl	0	NaN	3	40.5	13.209
Q3U6T3	CDP-diacylglycerol--glycerol-3-phosphate 3-phosphatidyltransferase, mitochondrial	Pgs1	0.426167	0.183456	6	16.6	51.284
Q8VEK0	Cell cycle control protein 50A	Tmem30a	0.170976	-0.091321	4	14.6	41.06
Q9JKY0	Cell differentiation protein RCD1 homolog	Rqcd1	0.463262	0.207568	7	30.4	33.601
P60766	Cell division control protein 42 homolog	Cdc42	0.313696	0.0721593	8	63.4	21.258
Q6A068	Cell division cycle 5-like protein	Cdc5l	0.465739	-0.0984263	41	67.7	92.188
Q8CH18	Cell division cycle and apoptosis regulator protein 1	Ccar1	1.31161	-0.170075	36	38.9	124.74
Q8CII2	Cell division cycle protein 123 homolog	Cdc123	0	NaN	6	20.8	38.816
Q8R349	Cell division cycle protein 16 homolog	Cdc16	1.64231	-0.292807	21	44	71.459
Q8BGZ4	Cell division cycle protein 23 homolog	Cdc23	1.12872	-0.357576	20	39	68.561
A2A6Q5	Cell division cycle protein 27 homolog	Cdc27	2.12152	0.696267	6	10.2	91.841
Q8R1U2	Cell growth regulator with EF hand domain protein 1	Cgref1	0	NaN	2	15.7	30.847
Q08288	Cell growth-regulating nucleolar protein	Lyar	2.98502	0.5789	18	56.7	43.735
Q3U5V2	Cellular nucleic acid-binding protein	Cnbp	1.17005	1.02019	2	69	18.871
P62965	Cellular retinoic acid-binding protein 1	Crabp1	0	NaN	1	10.2	15.591
Q3UGQ1	Cellular tumor antigen p53	Trp53	0	NaN	2	9	39.787
Q9R1K9	Centrin-2	Cetn2	0.831197	0.54206	3	32	19.796
Q9D046	Centrin-3	Cetn3	2.66516	0.761738	3	26.9	19.447
F6SS03	Centromere protein V	Cenpv	0	NaN	1	13.5	10.462
O54692	Centromere/kinetochore protein zw10 homolog	Zw10	0.299824	-0.0618162	20	37.7	88.062
H7BX26	Centrosomal protein of 170 kDa	Cep170	0.803203	0.185728	15	12.9	173.94
Q8BT07	Centrosomal protein of 55 kDa	Cep55	0	NaN	7	22.7	53.93
A0PJD7	Centrosomal protein of 57 kDa	Cep57	0	NaN	3	6.5	49.718
D3Z4M2	Ceramide synthase 2	Cers2	0.0236331	-0.0097113	3	22.3	15.505
G3X9T8	Ceruloplasmin	Cp	4.76966	-0.84724	27	35.1	121.08
Q8BHG9	CGG triplet repeat-binding protein 1	Cggbp1	5.79481e-05	-3.38679e-05	6	47.9	18.761
Q8BND1	cGMP-dependent protein kinase	Prkg1	0.701886	0.382702	6	12.5	76.35
Q921W0	Charged multivesicular body protein 1a	Chmp1a	0	-0.764787	4	18.9	21.607
Q9CQD4	Charged multivesicular body protein 1b-2	Chmp1b2	0	-0.815513	1	8.5	22.161
Q9DB34	Charged multivesicular body protein 2a	Chmp2a	0.310562	-0.186371	4	15.3	25.134
Q8BJF9	Charged multivesicular body protein 2b	Chmp2b	0	NaN	2	9.4	23.934
Q9CQ10	Charged multivesicular body protein 3	Chmp3	0.297798	-0.262735	6	26.8	25.219
Q9D8B3	Charged multivesicular body protein 4b	Chmp4b	0.769537	0.297866	13	64.3	24.936
Q9D7S9	Charged multivesicular body protein 5	Chmp5	0.430187	0.154326	6	30.6	24.575
P0C0A3	Charged multivesicular body protein 6	Chmp6	0.392624	-0.333733	4	23.5	23.415
Q922Q9	Chitinase domain-containing protein 1	Chid1	0.884189	-0.234988	12	35.4	44.905
Q921Q3	Chitobiosyldiphosphodolichol beta-mannosyltransferase	Alg1	1.61511	0.240081	3	9.9	51.444
Q99LI2	Chloride channel CLIC-like protein 1	Clcc1	0.623954	-0.24523	10	30.2	60.621
Q9Z1Q5	Chloride intracellular channel protein 1	Clic1	0.915318	0.234937	19	86.7	27.013
Q9QYB1	Chloride intracellular channel protein 4	Clic4	0.0340369	-0.00974929	19	84.6	28.729
A2AMH3	Choline transporter-like protein 1	Slc44a1	1.60239	-0.723523	4	10.3	59.117
Q8BY89	Choline transporter-like protein 2	Slc44a2	1.33604	-0.517988	9	15.8	79.923
P49586	Choline-phosphate cytidylyltransferase A	Pcyt1a	0.0781076	-0.0293866	7	48	41.666
D3Z5Y5	Choline/ethanolaminephosphotransferase 1	Cept1	1.7721	-0.612474	2	60	6.7426
Q8VHY0	Chondroitin sulfate proteoglycan 4	Cspg4	0.00972163	-0.00497381	15	10.7	252.31
Q9QWF0	Chromatin assembly factor 1 subunit A	Chaf1a	1.27254	0.347167	14	20.7	101.93
Q9D0N7	Chromatin assembly factor 1 subunit B	Chaf1b	1.00656	0.38754	9	25.5	63.131
Q9CY57	Chromatin target of PRMT1 protein	Chtop	0.65506	-0.215561	8	32.2	21.978
P83917	Chromobox protein homolog 1	Cbx1	0.0699176	-0.0282236	9	61.6	21.418
Q9DCC5	Chromobox protein homolog 3	Cbx3	0.449199	-0.128617	9	67.8	20.811
Q61686	Chromobox protein homolog 5	Cbx5	1.15189	-0.390523	10	61.8	22.186
Q9QXV1	Chromobox protein homolog 8	Cbx8	0.447007	-0.261274	5	23.8	39.859
Q9WTK2	Chromodomain Y-like protein	Cdyl	0.862353	-0.250182	6	17.3	60.141
P40201	Chromodomain-helicase-DNA-binding protein 1	Chd1	4.91241	0.520888	12	16	196.38
E9QAS4	Chromodomain-helicase-DNA-binding protein 4	Chd4	0.717278	-0.094539	64	53.5	216.37
Q09XV5	Chromodomain-helicase-DNA-binding protein 8	Chd8	2.39552	-0.495375	8	5.8	290.84
Q8K327	Chromosome alignment-maintaining phosphoprotein 1	Champ1	0.205714	-0.0680575	11	15.8	87.56
Q8BIW9	Chromosome transmission fidelity protein 18 homolog	Chtf18	0	NaN	5	6.2	108.14
H3BL81	Chromosome transmission fidelity protein 8 homolog	Chtf8	0	NaN	2	39.2	11.242
P33174	Chromosome-associated kinesin KIF4	Kif4	0.154064	0.0558755	22	23.7	139.52
Q6AW69	Cingulin-like protein 1	Cgnl1	0	NaN	2	1.5	147.8
Q8R2N2	Cirhin	Cirh1a	1.73346	0.433998	27	53.8	76.908
Q8R4N0	Citrate lyase subunit beta-like protein, mitochondrial	Clybl	3.3975	-0.296468	10	39.6	37.548
Q9CZU6	Citrate synthase, mitochondrial	Cs	4.28261	-0.395616	28	51.9	51.736
Q68FD5	Clathrin heavy chain 1	Cltc	1.8971	-0.160019	102	66.9	191.55
Q5SUH6	Clathrin interactor 1	Clint1	1.21821	-0.272061	18	36.7	69.758
B1AWE0	Clathrin light chain A	Clta	1.62165	-0.241062	12	38.4	23.478
Q6IRU5	Clathrin light chain B	Cltb	0.441059	-0.15768	8	34.6	23.174
E0CY63	Claudin domain-containing protein 1	Cldn25	0.195285	-0.0862404	2	26.8	14.297
Q9EPU4	Cleavage and polyadenylation specificity factor subunit 1	Cpsf1	0.625939	0.164071	20	22.6	160.82
O35218	Cleavage and polyadenylation specificity factor subunit 2	Cpsf2	0.219476	-0.068473	24	39.3	88.382
Q9QXK7	Cleavage and polyadenylation specificity factor subunit 3	Cpsf3	0.0122685	0.00592031	16	33.8	77.504
Q8BQZ5	Cleavage and polyadenylation specificity factor subunit 4	Cpsf4	0.474695	-0.136918	6	36.3	23.958
Q9CQF3	Cleavage and polyadenylation specificity factor subunit 5	Nudt21	0.949798	-0.228171	14	79.3	26.24
Q6NVF9	Cleavage and polyadenylation specificity factor subunit 6	Cpsf6	1.10386	-0.22948	13	20.9	59.152
Q8BTV2	Cleavage and polyadenylation specificity factor subunit 7	Cpsf7	1.88575	-0.49797	6	17.3	51.056
Q99LC2	Cleavage stimulation factor subunit 1	Cstf1	1.64731	-0.51967	12	42.5	48.381
Q8BIQ5	Cleavage stimulation factor subunit 2	Cstf2	0.13525	-0.059279	6	36.4	61.341
Q8C7E9	Cleavage stimulation factor subunit 2 tau variant	Cstf2t	0.13998	-0.0638794	7	34.2	65.862
Q99LI7	Cleavage stimulation factor subunit 3	Cstf3	0.920196	-0.15013	28	47.7	82.876
Q8VBZ3	Cleft lip and palate transmembrane protein 1 homolog	Clptm1	0.822542	0.370344	6	16.1	75.29
Q8BXA5	Cleft lip and palate transmembrane protein 1-like protein	Clptm1l	1.52306	0.360487	5	15.2	62.183
B2RY22	CLIP-associating protein 1	Clasp1	2.01342	0.255254	22	26.3	160.25
Q8BRT1	CLIP-associating protein 2	Clasp2	0.619513	0.291433	3	8.7	140.74
Q8CFC7	CLK4-associating serine/arginine rich protein	Clasrp	0	NaN	1	2.4	65.969
Q5SW19	Clustered mitochondria protein homolog	Cluh	3.37385	0.735834	13	15.7	148.07
F6R7Y0	CMP-sialic acid transporter	Slc35a1	0	NaN	2	11.6	26.734
Q9CQI6	Coactosin-like protein	Cotl1	1.85406	0.458895	7	56.3	15.944
Q8CIE6	Coatomer subunit alpha	Copa	1.10922	0.149316	67	62.4	138.43
Q9JIF7	Coatomer subunit beta	Copb1	0.37516	0.049937	41	47.7	107.06
O55029	Coatomer subunit beta	Copb2	0.0210939	-0.00730662	37	47.2	102.45
Q5XJY5	Coatomer subunit delta	Arcn1	0.589802	0.113331	32	59.1	57.229
O89079	Coatomer subunit epsilon	Cope	2.15595	0.435557	14	71.1	34.567
Q9QZE5	Coatomer subunit gamma-1	Copg1	2.044	0.407582	50	78.8	97.512
Q9QXK3	Coatomer subunit gamma-2	Copg2	1.59893	0.481601	15	33	97.55
Q542M2	Coatomer subunit zeta-1	Copz1	0.00312825	-0.00177806	4	35	20.198
Q9CTG7	Coatomer subunit zeta-2	Copz2	0.469056	-0.398881	3	15.1	20.807
Q9D273	Cob(I)yrinic acid a,c-diamide adenosyltransferase, mitochondrial	Mmab	4.02884	-0.991141	4	16.5	26.273
Q8VEH6	COBW domain-containing protein 1	Cbwd1	0	NaN	5	18.6	43.771
Q544Y7	Cofilin-1	Cfl1	0.605217	0.216811	3	88.6	18.559
Q3UHW9	Cofilin-2	Cfl2	0.015063	0.00868684	9	63.9	18.709
F8WHU7	Cohesin subunit SA-1	Stag1	0.23222	-0.100454	12	18.2	140.13
O35638	Cohesin subunit SA-2	Stag2	1.61209	-0.398228	20	25.9	141.28
E9PX94	Coiled-coil and C2 domain-containing protein 1A	Cc2d1a	0	-0.637352	4	5.7	98.642
Q8BRN9	Coiled-coil and C2 domain-containing protein 1B	Cc2d1b	1.05509	0.282794	13	28.2	93.09
A4FUJ5	Coiled-coil domain-containing protein 102A	Ccdc102a	0.265589	0.210003	3	8.1	52.765
Q99JR9	Coiled-coil domain-containing protein 104	Ccdc104	0	NaN	5	20.1	39.589
Q810S1	Coiled-coil domain-containing protein 109B	Ccdc109b	1.66432	-0.637325	6	20.9	39.799
Q8R344	Coiled-coil domain-containing protein 12	Ccdc12	0.0787819	-0.0411353	4	21.1	18.891
Q9D8X2	Coiled-coil domain-containing protein 124	Ccdc124	0.0851696	0.093391	9	47	25.345
Q3TC33	Coiled-coil domain-containing protein 127	Ccdc127	0.22381	-0.338688	6	26.5	30.509
Q8CI71	Coiled-coil domain-containing protein 132	Ccdc132	0	0.37937	5	6.8	107.17
Q8C7V8	Coiled-coil domain-containing protein 134	Ccdc134	0.75028	-0.272678	8	57.8	22.416
Q8R0K4	Coiled-coil domain-containing protein 137	Ccdc137	0.0504188	-0.0282136	6	20	32.918
A2BI14	Coiled-coil domain-containing protein 171	Ccdc171	0	NaN	2	2.1	135.1
Q9JIG7	Coiled-coil domain-containing protein 22	Ccdc22	0	0.514381	6	14.4	70.843
Q78PG9	Coiled-coil domain-containing protein 25	Ccdc25	0.0498517	0.0490807	6	32.2	24.48
Q9D024	Coiled-coil domain-containing protein 47	Ccdc47	0.491417	-0.109635	17	39.5	55.843
Q810U5	Coiled-coil domain-containing protein 50	Ccdc50	0	-0.07425	4	27.7	30.666
Q3URS9	Coiled-coil domain-containing protein 51	Ccdc51	0.652667	-0.281484	5	19.7	41.761
Q8R3Q6	Coiled-coil domain-containing protein 58	Ccdc58	0.247681	0.0826155	5	44.4	16.665
D3YZP9	Coiled-coil domain-containing protein 6	Ccdc6	0.266319	0.0859953	14	42.9	52.938
Q9JJ89	Coiled-coil domain-containing protein 86	Ccdc86	0.550097	0.316651	7	15.5	46.486
Q8C3X2	Coiled-coil domain-containing protein 90B, mitochondrial	Ccdc90b	0.689108	-0.263654	7	37.5	29.596
Q0P6I6	Coiled-coil domain-containing protein 91	Ccdc91	0	1.7869	2	5.4	50.078
Q8BUE0	Coiled-coil domain-containing protein 93	Ccdc93	1.67355	0.553859	9	21.5	66.409
Q9D6J3	Coiled-coil domain-containing protein 94	Ccdc94	0.0821634	0.0418554	5	26.1	35.988
Q9CQA6	Coiled-coil-helix-coiled-coil-helix domain-containing protein 1	Chchd1	0	NaN	4	38.1	13.608
Q9D1L0	Coiled-coil-helix-coiled-coil-helix domain-containing protein 2, mitochondrial	Chchd2	1.3634	-0.626149	4	40.5	15.661
Q9CRB9	Coiled-coil-helix-coiled-coil-helix domain-containing protein 3, mitochondrial	Chchd3	0.990475	-0.412901	13	54.2	26.334
Q3TJS8	Coiled-coil-helix-coiled-coil-helix domain-containing protein 6, mitochondrial	Chchd6	1.17424	-0.312027	4	21.6	24.619
Q5SU73	Coilin	Coil	0.0463828	-0.0372326	3	9.8	61.916
Q91W50	Cold shock domain-containing protein E1	Csde1	3.77194	0.489383	38	51.5	88.79
P60824	Cold-inducible RNA-binding protein	Cirbp	0.249325	0.215156	4	34.3	18.607
P11087	Collagen alpha-1(I) chain	Col1a1	4.16503	0.52976	90	78	138.03
P28481	Collagen alpha-1(II) chain	Col2a1	1.92724	0.456649	14	16.6	131.86
Q8BLW4	Collagen alpha-1(III) chain	Col3a1	0.00817078	0.00234763	28	40.4	138.83
O88207	Collagen alpha-1(V) chain	Col5a1	2.60958	0.374392	29	27.2	183.67
Q04857	Collagen alpha-1(VI) chain	Col6a1	0.877362	0.119989	32	32.9	108.49
Q63870	Collagen alpha-1(VII) chain	Col7a1	3.14189	0.698551	13	7.4	295.23
Q00780	Collagen alpha-1(VIII) chain	Col8a1	0	NaN	1	1.7	73.606
Q61245	Collagen alpha-1(XI) chain	Col11a1	2.377	-0.388711	30	28.9	171.4
E9PX70	Collagen alpha-1(XII) chain	Col12a1	3.7247	-0.282828	166	56.4	333.73
Q8BLX7	Collagen alpha-1(XVI) chain	Col16a1	0.472155	-0.446699	4	3	155.8
P39061	Collagen alpha-1(XVIII) chain	Col18a1	0.305261	0.0745438	13	15.6	134.2
Q3TX57	Collagen alpha-2(I) chain	Col1a2	3.88117	0.473906	63	69.1	129.56
Q3U962	Collagen alpha-2(V) chain	Col5a2	2.63403	0.395973	31	33.3	145.02
Q02788	Collagen alpha-2(VI) chain	Col6a2	2.72429	0.384846	22	24.1	110.33
Q9D1D6	Collagen triple helix repeat-containing protein 1	Cthrc1	3.11544	-0.533034	8	31.8	26.46
Q9EQG9	Collagen type IV alpha-3-binding protein	Col4a3bp	0	NaN	3	10	68.282
Q8K4Q8	Collectin-12	Colec12	1.93358	-0.480825	13	23.5	81.303
Q3UGT3	COMM domain-containing protein 1	Commd1	0	0.488795	2	27.4	15.35
Q63829	COMM domain-containing protein 3	Commd3	2.10119	0.679781	5	32.3	22.037
Q9CQ02	COMM domain-containing protein 4	Commd4	0.728774	0.411832	2	14.1	21.86
Q8R395	COMM domain-containing protein 5	Commd5	0	NaN	1	4.9	24.493
B7ZNP3	COMM domain-containing protein 6	Commd6	0.382225	0.278251	3	47	9.4097
A2AU52	COMM domain-containing protein 7	Commd7	0.121936	-0.0757587	3	31.8	14.683
Q9CZG3	COMM domain-containing protein 8	Commd8	1.09259	0.397214	5	45.9	20.852
Q8K2Q0	COMM domain-containing protein 9	Commd9	1.40305	0.432361	3	30.8	21.85
Q9ES30	Complement C1q tumor necrosis factor-related protein 3	C1qtnf3	1.14207	0.372314	3	12.6	26.828
Q8R5L1	Complement component 1 Q subcomponent-binding protein, mitochondrial	C1qbp	0.819271	0.220298	6	36.6	31.025
Q64735	Complement component receptor 1-like protein	Cr1l	2.21458	-0.377812	4	8.6	49.074
D6RGQ0	Complement factor H	Cfh	0.518539	-0.523361	1	2.7	125.05
Q9CWX2	Complex I intermediate-associated protein 30, mitochondrial	Ndufaf1	0.576169	-0.215202	10	38.4	37.809
Q8K2Z4	Condensin complex subunit 1	Ncapd2	0.199235	-0.0404367	30	28.1	155.66
Q8C156	Condensin complex subunit 2	Ncaph	1.56768	0.494231	11	20.4	82.302
Q6ZQK0	Condensin-2 complex subunit D3	Ncapd3	3.28518	1.18914	12	9.8	169.43
Q6DFV1	Condensin-2 complex subunit G2	Ncapg2	0.142853	0.046776	8	9.6	130.89
E9PY48	Condensin-2 complex subunit H2	Ncaph2	1.97047	1.01005	4	14.8	65.309
Q9Z160	Conserved oligomeric Golgi complex subunit 1	Cog1	0.271463	-0.230392	4	5.3	109.05
Q921L5	Conserved oligomeric Golgi complex subunit 2	Cog2	0	0.551521	5	12.9	82.039
E9QL65	Conserved oligomeric Golgi complex subunit 3	Cog3	1.48062	0.581152	7	9.5	94.144
Q7TSQ9	Conserved oligomeric Golgi complex subunit 4	Cog4	0	-0.0151598	3	5.2	80.77
Q8C0L8	Conserved oligomeric Golgi complex subunit 5	Cog5	0.301797	0.282883	6	10.7	91.39
Q3TR20	Conserved oligomeric Golgi complex subunit 7	Cog7	0	NaN	2	4.3	80.581
Q6A0A9	Constitutive coactivator of PPAR-gamma-like protein 1	FAM120A	1.01572	-0.112146	38	55.8	121.64
Q99LD4	COP9 signalosome complex subunit 1	Gps1	1.30659	0.205053	20	56.3	53.442
P61202	COP9 signalosome complex subunit 2	Cops2	0.446222	-0.0712305	26	63.4	51.596
Q3UQL2	COP9 signalosome complex subunit 3	Cops3	0.342808	-0.0605754	21	56.3	47.832
Q14AI7	COP9 signalosome complex subunit 4	Cops4	0.0145401	0.00299434	32	87.4	46.284
O35864	COP9 signalosome complex subunit 5	Cops5	0.192543	0.0883393	17	56	37.548
D3Z0F5	COP9 signalosome complex subunit 6	Cops6	1.77591	-0.286828	12	47.1	33.591
Q9CZ04	COP9 signalosome complex subunit 7a	Cops7a	1.83676	0.432356	7	32.7	30.224
Q8BV13	COP9 signalosome complex subunit 7b	Cops7b	0.280563	0.149202	8	38.6	29.689
Q8VBV7	COP9 signalosome complex subunit 8	Cops8	1.38807	-0.134184	7	56	23.255
Q8C166	Copine-1	Cpne1	0.207935	0.0311941	20	38.4	58.886
P59108	Copine-2	Cpne2	0.810505	-0.152498	5	15.9	61.035
Q8BT60	Copine-3	Cpne3	1.09876	-0.347298	17	36.6	59.584
Q9WU84	Copper chaperone for superoxide dismutase	Ccs	0.589629	0.293594	4	16.4	28.911
O08997	Copper transport protein ATOX1	Atox1	0.246501	0.180576	5	58.8	7.3384
Q64430	Copper-transporting ATPase 1	Atp7a	0	NaN	1	1.5	161.96
P36552	Coproporphyrinogen-III oxidase, mitochondrial	Cpox	0.777182	-0.0969671	18	48.8	49.714
Q3UMF0	Cordon-bleu protein-like 1	Cobll1	0	NaN	3	4.7	129.45
Q9QZQ8	Core histone macro-H2A.1	H2afy	3.7348	-0.345204	17	53.8	39.735
Q8CCK0	Core histone macro-H2A.2	H2afy2	3.2962	-0.490897	17	56.7	40.092
Q08024	Core-binding factor subunit beta	Cbfb	0.458531	-0.215474	1	53.5	22.03
Q9WUM3	Coronin-1B	Coro1b	1.40333	-0.273743	20	41.9	53.912
Q9WUM4	Coronin-1C	Coro1c	1.07133	0.174981	23	55.9	53.12
Q9D2V7	Coronin-7	Coro7	0	NaN	2	2.5	100.81
Q4KML4	Costars family protein ABRACL	Abracl	4.85327	1.25384	5	51.9	9.0303
Q9CPZ8	COX assembly mitochondrial protein homolog	Cmc1	1.10967	-0.73614	2	17.9	12.552
P97792	Coxsackievirus and adenovirus receptor homolog	Cxadr	0.953091	0.294904	10	37.8	39.947
Q9CWW7	CpG-binding protein	Cxxc1	0	-0.366843	5	12.1	76.166
O88271	Craniofacial development protein 1	Cfdp1	1.32558	-0.185544	11	41.7	32.921
Q04447	Creatine kinase B-type	Ckb	2.66759	0.255618	24	69	42.713
Q8QZV8	CREB-binding protein	Crebbp	0.0793283	-0.0345054	9	10.7	264.22
P47941	Crk-like protein	Crkl	0.75373	0.247222	12	57.1	33.83
P63154	Crooked neck-like protein 1	Crnkl1	0.132938	0.0163468	11	21.7	83.415
E0CXE7	CST complex subunit CTC1	Ctc1	1.35576	-0.679544	5	7.3	106.47
Q3UXU8	CST complex subunit STN1	Obfc1	0.208663	0.0832874	8	34.8	40.439
H3BJ71	cTAGE family member 5	Ctage5	1.32117	-0.529158	15	39.7	58.792
Q8BG15	CTD small phosphatase-like protein 2	Ctdspl2	0.941102	-0.623147	2	5.1	45.381
P70698	CTP synthase 1	Ctps1	3.76643	0.715	29	56.2	66.682
P70303	CTP synthase 2	Ctps2	0.335668	0.0978321	12	36	65.514
P28659	CUGBP Elav-like family member 1	Celf1	0.78163	-0.256908	13	33.7	55.115
Q9Z0H4	CUGBP Elav-like family member 2	Celf2	1.83303	-0.891014	7	22.2	49.253
Q9WTX6	Cullin-1	Cul1	0.291175	0.0918018	30	45.9	89.69
Q9D4H8	Cullin-2	Cul2	1.24102	0.4027	16	28.9	86.876
Q9JLV5	Cullin-3	Cul3	1.12619	0.205708	28	40.4	88.947
Q3TCH7	Cullin-4A	Cul4a	2.5765	0.465697	16	40.3	87.752
A2A432	Cullin-4B	Cul4b	1.48001	0.162415	29	43.3	110.7
Q9D5V5	Cullin-5	Cul5	0.551473	-0.0903339	21	29	90.973
Q8VE73	Cullin-7	Cul7	1.14344	0.336073	12	12.6	192.16
Q6ZQ38	Cullin-associated NEDD8-dissociated protein 1	Cand1	0.259549	0.045166	63	59.4	136.33
Q8CI33	CWF19-like protein 1	Cwf19l1	0.2289	-0.0655654	15	43	60.193
Q8BG79	CWF19-like protein 2	Cwf19l2	0.216125	0.30313	5	7.1	103.17
G3UXC3	Cyclic AMP-dependent transcription factor ATF-2	Atf2	1.16182	-0.56663	2	9	40.825
Q3TZR9	Cyclic AMP-dependent transcription factor ATF-7	Atf7	0.0836186	-0.0462668	6	25.3	51.779
Q62347	Cyclic AMP-responsive element-binding protein 1	Creb1	0.153374	-0.0717967	4	24.4	30.959
P11440	Cyclin-dependent kinase 1	Cdk1	3.61825	0.597613	14	58.2	34.106
P24788	Cyclin-dependent kinase 11B	Cdk11b	0.401656	0.112886	18	30.1	91.512
Q14AX6	Cyclin-dependent kinase 12	Cdk12	0	NaN	4	6.8	139.88
Q69ZA1	Cyclin-dependent kinase 13	Cdk13	0.0688597	0.0252804	6	9	158.13
Q3TM24	Cyclin-dependent kinase 16	Cdk16	0	NaN	1	8.2	52.718
Q3U6X7	Cyclin-dependent kinase 2	Cdk2	0.536546	0.185437	11	55	33.887
F2Z4B3	Cyclin-dependent kinase 2-associated protein 1	Cdk2ap1	2.56161	1.25795	3	34.5	9.6308
Q545C3	Cyclin-dependent kinase 4	Cdk4	2.45388	0.564309	5	49.5	33.75
Q9QUP0	Cyclin-dependent kinase 4 inhibitor B	Cdkn2b	0	NaN	1	14	9.2694
Q543F6	Cyclin-dependent kinase 5	Cdk5	0.446035	-0.180364	8	35.3	33.288
Q64261	Cyclin-dependent kinase 6	Cdk6	6.12293	0.706009	5	25.2	37.028
Q3THG5	Cyclin-dependent kinase 7	Cdk7	1.35254	0.626369	4	17.6	38.968
Q99J95	Cyclin-dependent kinase 9	Cdk9	3.36323	0.366161	9	40.3	42.761
Q64364	Cyclin-dependent kinase inhibitor 2A, isoform 3	Cdkn2a	1.70197	0.560312	2	16.6	19.238
P51480	Cyclin-dependent kinase inhibitor 2A, isoforms 1/2	Cdkn2a	1.75357	0.390754	6	54.8	17.941
P61025	Cyclin-dependent kinases regulatory subunit 1	Cks1b	1.45613	0.339326	6	79.7	9.6601
Q545R9	Cyclin-dependent kinases regulatory subunit 2	Cks2	0.723314	0.461275	6	70.9	9.8742
Q99KY4	Cyclin-G-associated kinase	Gak	0.462449	0.082086	17	19.3	138.34
Q61458	Cyclin-H	Ccnh	0.046677	0.0155704	5	19.8	37.506
Q3U3H2	Cyclin-K	Ccnk	0.288791	-0.081361	6	21.5	38.265
Q52KE7	Cyclin-L1	Ccnl1	0	NaN	1	6.3	27.44
Q9QWV9	Cyclin-T1	Ccnt1	0.264952	-0.127201	8	21	80.597
Q8BGU5	Cyclin-Y	Ccny	0.733993	-0.296342	3	12.3	39.394
Q8VCN5	Cystathionine gamma-lyase	Cth	1.4445	0.394161	11	42.5	43.567
Q62426	Cystatin-B	Cstb	0.0259259	0.0194288	6	67.3	11.045
Q3U5K7	Cystatin-C	Cst3	2.39099	-1.17943	3	29.9	15.217
Q4FJX4	Cysteine and glycine-rich protein 1	Csrp1	0.674822	0.242089	13	68.9	20.583
P97314	Cysteine and glycine-rich protein 2	Csrp2	0.1435	-0.0594019	14	75.6	20.926
Q9D1P4	Cysteine and histidine-rich domain-containing protein 1	Chordc1	3.46408	0.550506	18	72.8	37.35
Q9QXA1	Cysteine and histidine-rich protein 1	Cyhr1	1.07157	-0.472611	6	26.7	35.757
Q921V3	Cysteine desulfurase, mitochondrial	Nfs1	1.23128	-0.236561	16	44	50.584
Q8BGE6	Cysteine protease ATG4B	Atg4b	2.00564	0.449088	3	12.5	44.375
Q9ER72	Cysteine--tRNA ligase, cytoplasmic	Cars	2.77428	0.568712	23	39.2	85.55
Q9CYA0	Cysteine-rich with EGF-like domain protein 2	Creld2	0.571168	0.211528	6	21.7	38.219
P56389	Cytidine deaminase	Cda	0.137272	-0.123085	2	22.6	16.131
Q9CZ13	Cytochrome b-c1 complex subunit 1, mitochondrial	Uqcrc1	2.99298	-0.316248	29	62.3	52.851
Q9DB77	Cytochrome b-c1 complex subunit 2, mitochondrial	Uqcrc2	1.07834	-0.255682	25	63.6	48.234
P99028	Cytochrome b-c1 complex subunit 6, mitochondrial	Uqcrh	0.425944	-0.100246	6	66.3	10.435
Q9D855	Cytochrome b-c1 complex subunit 7	Uqcrb	1.29365	-0.363123	10	72.1	13.527
Q9CQ69	Cytochrome b-c1 complex subunit 8	Uqcrq	0.343724	-0.129114	8	62.2	9.7681
Q8R1I1	Cytochrome b-c1 complex subunit 9	Uqcr10	0.295295	-0.127934	3	51.6	7.4454
Q9CR68	Cytochrome b-c1 complex subunit Rieske, mitochondrial	Uqcrfs1	1.40712	-0.264883	11	42.3	29.367
G5E850	Cytochrome b5	Cyb5	1.96117	-0.484472	7	71.4	11.142
Q9CQX2	Cytochrome b5 type B	Cyb5b	0.821948	-0.158868	10	69.9	16.318
Q9D2R6	Cytochrome c oxidase assembly protein 3 homolog, mitochondrial	Coa3	4.60305	-0.7255	3	26.9	11.987
Q8BH51	Cytochrome c oxidase assembly protein COX14	Cox14	0.263429	-0.347104	2	28.1	6.3804
Q8BJ03	Cytochrome c oxidase assembly protein COX15 homolog	Cox15	1.31421	0.595052	3	10.9	44.005
Q54AC6	Cytochrome c oxidase copper chaperone	Cox17	0	NaN	1	25.4	6.784
Q9D7J4	Cytochrome c oxidase protein 20 homolog	Cox20	0	NaN	2	20.5	13.163
Q7JD03	Cytochrome c oxidase subunit 2	COX2	1.86786	0.415762	4	20.7	25.976
P19783	Cytochrome c oxidase subunit 4 isoform 1, mitochondrial	Cox4i1	4.0233	-0.451829	10	53.8	19.53
P12787	Cytochrome c oxidase subunit 5A, mitochondrial	Cox5a	0.595326	-0.162808	10	56.2	16.101
P19536	Cytochrome c oxidase subunit 5B, mitochondrial	Cox5b	0.515295	-0.285796	7	62.5	13.813
P43024	Cytochrome c oxidase subunit 6A1, mitochondrial	Cox6a1	1.27246	-0.226757	5	63.1	12.352
P56391	Cytochrome c oxidase subunit 6B1	Cox6b1	0.235103	-0.0586736	10	75.6	10.071
Q9CPQ1	Cytochrome c oxidase subunit 6C	Cox6c	0.659847	-0.254545	7	63.2	8.4689
Q61387	Cytochrome c oxidase subunit 7A-related protein, mitochondrial	Cox7a2l	0.129757	-0.0591652	5	63.1	12.399
P48771	Cytochrome c oxidase subunit 7A2, mitochondrial	Cox7a2	0.124696	0.0834233	2	27.7	9.2908
Q5FW98	Cytochrome c oxidase subunit 7B, mitochondrial	Cox7b	0	NaN	1	10	9.0113
P17665	Cytochrome c oxidase subunit 7C, mitochondrial	Cox7c	1.02722	1.6784	2	28.6	7.3325
P53702	Cytochrome c-type heme lyase	Hccs	0.107588	-0.0314898	14	71.7	30.977
Q9D0M3	Cytochrome c1, heme protein, mitochondrial	Cyc1	0.0660116	0.0374752	7	31.2	29.497
Q80V82	Cytochrome P450 1B1	Cyp1b1	0.583884	-0.268569	10	17.7	60.533
Q8BKE6	Cytochrome P450 20A1	Cyp20a1	0.229612	0.0553999	22	60.2	52.149
Q9JM58	Cytokine receptor-like factor 1	Crlf1	1.58307	-0.254239	7	19.8	46.661
Q9Z2L7	Cytokine receptor-like factor 3	Crlf3	0.569718	0.196543	5	26.2	39.153
P28271	Cytoplasmic aconitate hydratase	Aco1	1.70169	0.323603	22	34.9	98.124
Q9JHU4	Cytoplasmic dynein 1 heavy chain 1	Dync1h1	1.49364	0.233455	213	55	532.04
A2BFF8	Cytoplasmic dynein 1 intermediate chain 2	Dync1i2	1.11333	0.23119	17	44.2	68.265
Q8R1Q8	Cytoplasmic dynein 1 light intermediate chain 1	Dync1li1	1.56076	0.281736	15	42.3	56.614
Q6PDL0	Cytoplasmic dynein 1 light intermediate chain 2	Dync1li2	2.40934	0.754345	9	30.3	54.218
Q8K0T2	Cytoplasmic dynein 2 light intermediate chain 1	Dync2li1	0	-0.116855	5	23.1	39.469
Q7TMB8	Cytoplasmic FMR1-interacting protein 1	Cyfip1	0.436156	0.104435	9	21.4	145.24
Q99M51	Cytoplasmic protein NCK1	Nck1	0.720332	-0.361524	8	27.9	42.89
Q8BMK4	Cytoskeleton-associated protein 4	Ckap4	1.8436	-0.144622	49	68.2	63.691
A2AGT5	Cytoskeleton-associated protein 5	Ckap5	3.72955	0.326086	52	31.8	218.7
Q9CPY7	Cytosol aminopeptidase	Lap3	1.38216	0.170542	32	74.2	52.75
Q9D020	Cytosolic 5-nucleotidase 3	Nt5c3	0.644418	0.309837	5	17.8	33.79
Q9R060	Cytosolic Fe-S cluster assembly factor NUBP1	Nubp1	0.760215	0.318166	2	7.8	34.085
Q9R061	Cytosolic Fe-S cluster assembly factor NUBP2	Nubp2	0.0811101	0.0391539	4	21.1	29.518
Q9D1A2	Cytosolic non-specific dipeptidase	Cndp2	0.0828329	0.0539318	11	42.1	52.767
Q3UMQ1	Cytosolic phospholipase A2	Pla2g4a	0.588597	-0.0636277	34	56.1	85.221
Q3V1L4	Cytosolic purine 5-nucleotidase	Nt5c2	0.563662	0.130092	13	32.7	64.808
Q6GQV8	Cytospin-A	Specc1l	0.0713337	0.0264353	23	34.6	115.7
Q8CIM3	D-2-hydroxyglutarate dehydrogenase, mitochondrial	D2hgdh	0.97312	-0.488738	6	15	58.575
Q61753	D-3-phosphoglycerate dehydrogenase	Phgdh	2.12529	0.392015	34	62.7	56.585
Q3UNI8	D-dopachrome decarboxylase	Ddt	0.000603096	0.000449526	7	73.7	13.077
Q9EPS3	D-glucuronyl C5-epimerase	Glce	0	-0.331034	4	10.5	70.088
Q9JII5	DAZ-associated protein 1	Dazap1	0.104159	-0.017131	12	41.5	43.086
Q9CXI3	DBH-like monooxygenase protein 1	Moxd1	2.28981	-0.917114	3	7.7	69.677
Q8VDP4	DBIRD complex subunit KIAA1967 homolog		0.216788	0.0316139	29	48.6	103
O88291	DBIRD complex subunit ZNF326	Znf326	2.14049	-0.425933	19	41.2	65.225
Q8K3H0	DCC-interacting protein 13-alpha	Appl1	0.0593474	-0.0487182	10	23.1	79.327
Q9QZ73	DCN1-like protein 1	Dcun1d1	0.764272	-0.123542	8	37.1	30.097
Q9CXV9	DCN1-like protein 5	Dcun1d5	0.0731451	-0.0491658	7	36.3	27.578
Q6PAC3	DDB1- and CUL4-associated factor 13	Dcaf13	0.136289	0.0522852	11	27.4	51.456
Q80ZU1	DDB1- and CUL4-associated factor 7	Dcaf7	0	NaN	4	19.6	38.813
Q8N7N5	DDB1- and CUL4-associated factor 8	Dcaf8	0.0160061	0.00726813	15	35.7	66.031
Q80WW9	DDRGK domain-containing protein 1	Ddrgk1	0.277088	-0.0972097	6	41.3	35.977
G3UX50	Death domain-associated protein 6	Daxx	0.719399	-0.224525	5	11.3	77.208
Q9CVM2	Death domain-containing membrane protein NRADD	Nradd	1.05051	-0.430492	6	51.4	19.561
Q91XC8	Death-associated protein 1	Dap	0.545222	0.354922	4	32.4	11.154
Q05A21	Death-associated protein kinase 3	Dapk3	0	NaN	4	15.2	51.421
Q8C9B9	Death-inducer obliterator 1	Dido1	0.34881	0.0645989	18	14.2	247.17
Q8BUR4	Dedicator of cytokinesis protein 1	Dock1	0.0630039	0.0427352	5	4.5	182.63
B2RY04	Dedicator of cytokinesis protein 5	Dock5	0.414376	0.186312	13	9	214.43
E9PX48	Dedicator of cytokinesis protein 7	Dock7	0.817013	0.186146	35	25.2	238.09
Q7TN11	Dedicator of cytokinesis protein 9	Dock9	0	NaN	2	1.6	219.06
Q99L04	Dehydrogenase/reductase SDR family member 1	Dhrs1	2.01002	-0.374976	20	82.1	34.005
Q5SS80	Dehydrogenase/reductase SDR family member 13	Dhrs13	0	NaN	3	21.8	31.162
Q3UIB5	Dehydrogenase/reductase SDR family member 4	Dhrs4	0.440527	0.136279	11	63.8	27.726
Q9CXR1	Dehydrogenase/reductase SDR family member 7	Dhrs7	3.44963	-0.854393	5	25.1	38.167
Q99J47	Dehydrogenase/reductase SDR family member 7B	Dhrs7b	0.730642	0.297143	10	36.8	34.986
Q8CHT0	Delta-1-pyrroline-5-carboxylate dehydrogenase, mitochondrial	Aldh4a1	0.819385	-0.390999	8	25.8	61.84
Q9Z110	Delta-1-pyrroline-5-carboxylate synthase	Aldh18a1	0.581373	0.077913	64	73.1	87.265
Q9DD05	Delta-aminolevulinic acid dehydratase	Alad	0.266727	-0.100412	12	47.9	36.039
A2ACH6	Delta-sarcoglycan	Sgcd	0	NaN	1	7.3	21.694
Q8VCH6	Delta(24)-sterol reductase	Dhcr24	0.778743	-0.227835	10	31.4	60.112
O35459	Delta(3,5)-Delta(2,4)-dienoyl-CoA isomerase, mitochondrial	Ech1	2.51385	-0.462403	13	47.4	36.118
E9Q449	DENN domain-containing protein 4C	Dennd4c	0	0.288517	1	1.5	178.67
Q9CQJ6	Density-regulated protein	Denr	0.105883	0.0820703	6	43.4	22.166
Q545E8	Deoxycytidine kinase	Dck	0	NaN	2	8.8	30.367
Q91XI5	Deoxyguanosine kinase, mitochondrial	Dguok	0	-0.432299	4	29.7	27.498
Q8R2M2	Deoxynucleotidyltransferase terminal-interacting protein 2	Dnttip2	1.46788	0.377119	20	27.3	84.276
Q8BHC4	Dephospho-CoA kinase domain-containing protein	Dcakd	0.395157	-0.124839	11	54.5	26.476
Q3U957	Derlin-2	Derl2	0.535082	0.174004	2	20	18.933
Q9R0P5	Destrin	Dstn	1.72312	0.546704	17	87.9	18.521
Q9D9Z5	DET1- and DDB1-associated protein 1	Dda1	0	NaN	1	7.8	11.753
Q8CDG3	Deubiquitinating protein VCIP135	Vcpip1	0	NaN	3	3.8	134.5
Q5NBZ3	Developmentally-regulated GTP-binding protein 1	Drg1	1.51758	0.325936	15	58.6	40.512
Q9QXB9	Developmentally-regulated GTP-binding protein 2	Drg2	0.608383	0.325661	9	27.2	40.718
Q8R242	Di-N-acetylchitobiase	Ctbs	0.666451	-0.122357	4	14.5	41.295
Q9JIQ3	Diablo homolog, mitochondrial	Diablo	0.999525	0.271467	4	17.7	26.82
Q8BTT6	Digestive organ expansion factor homolog	Diexf	0.0941665	-0.0702105	9	19.9	88.817
Q544T5	Dihydrofolate reductase	Dhfr	1.20279	0.410703	8	51.3	21.606
O08749	Dihydrolipoyl dehydrogenase, mitochondrial	Dld	0.0984424	0.0219834	19	43.4	54.272
Q8BMF4	Dihydrolipoyllysine-residue acetyltransferase component of pyruvate dehydrogenase complex, mitochondrial	Dlat	0.646528	-0.0918012	22	37.1	67.941
Q9D2G2	Dihydrolipoyllysine-residue succinyltransferase component of 2-oxoglutarate dehydrogenase complex, mitochondrial	Dlst	0.81282	-0.0875226	18	42.3	48.994
O35435	Dihydroorotate dehydrogenase (quinone), mitochondrial	Dhodh	1.26066	-0.323908	9	38.5	42.699
Q8BVI4	Dihydropteridine reductase	Qdpr	0.268051	-0.0657455	10	50.2	25.57
O08553	Dihydropyrimidinase-related protein 2	Dpysl2	0.0814072	0.0257595	28	68.5	62.277
Q62188	Dihydropyrimidinase-related protein 3	Dpysl3	0.704075	0.151912	10	35.4	61.936
Q8JZM0	Dimethyladenosine transferase 1, mitochondrial	Tfb1m	0.612146	-0.173332	6	29.3	38.961
Q3TL26	Dimethyladenosine transferase 2, mitochondrial	Tfb2m	0	NaN	1	5.3	45.863
Q9ET22	Dipeptidyl peptidase 2	Dpp7	0	NaN	2	4.7	56.253
Q99KK7	Dipeptidyl peptidase 3	Dpp3	1.23786	0.2155	25	53	82.897
Q8BVG4	Dipeptidyl peptidase 9	Dpp9	2.13466	0.603013	10	17.5	98
H3BLR8	Diphosphoinositol polyphosphate phosphohydrolase 1	Nudt3	0.170137	0.124764	3	19.7	13.608
Q99JF5	Diphosphomevalonate decarboxylase	Mvd	0.809137	-0.311159	7	28.2	44.072
Q9CWQ0	Diphthine synthase	Dph5	0	NaN	2	15.3	31.218
Q8C0W5	DIS3-like exonuclease 2	Dis3l2	0	-0.231626	3	3.7	76.441
P98078	Disabled homolog 2	Dab2	1.68608	0.298068	13	25.1	82.311
Q3UH60	Disco-interacting protein 2 homolog B	Dip2b	0.684545	-0.243071	5	5.5	171.12
Q62371	Discoidin domain-containing receptor 2	Ddr2	0.382828	-0.160281	11	18.3	96.481
O35598	Disintegrin and metalloproteinase domain-containing protein 10	Adam10	1.39046	-0.668519	18	33.5	83.967
Q9Z0F8	Disintegrin and metalloproteinase domain-containing protein 17	Adam17	0	-0.248441	3	9.6	93.055
Q61072	Disintegrin and metalloproteinase domain-containing protein 9	Adam9	0.2662	0.105874	4	9.6	92.079
H7BWY4	Disks large homolog 1	Dlg1	3.00917	-0.402851	19	34.6	96.891
I1E4X0	Disks large-associated protein 4	Dlgap4	0	NaN	3	14.8	26.903
P13864	DNA (cytosine-5)-methyltransferase 1	Dnmt1	2.50726	0.38145	1	47.6	183.19
O88508	DNA (cytosine-5)-methyltransferase 3A	Dnmt3a	0	-0.639549	5	7.3	101.67
Q3U1J4	DNA damage-binding protein 1	Ddb1	0.421628	0.0605253	51	49	126.85
E2D6P1	DNA dC->dU-editing enzyme APOBEC-3	Apobec3	0.574424	0.427231	6	19.7	50.175
Q6ZPV2	DNA helicase INO80	Ino80	0	NaN	4	3.6	175.53
Q3UC82	DNA ligase	Lig3	0.119796	0.0379077	16	20.2	112.71
P37913	DNA ligase 1	Lig1	0.629756	0.188188	24	37.3	102.29
Q9JI44	DNA methyltransferase 1-associated protein 1	Dmap1	0.0570047	-0.042227	8	28.2	53.129
Q80V79	DNA mismatch repair protein Msh2	Msh2	0.781442	-0.123114	31	44.1	104.2
Q8C2N9	DNA mismatch repair protein Msh6	Msh6	2.21212	0.237651	39	38.8	150.98
Q3UR94	DNA polymerase	Pole	0	NaN	5	5.1	146.66
Q91VT0	DNA polymerase	Pold1	2.88548	0.322036	11	15.4	123.74
P33609	DNA polymerase alpha catalytic subunit	Pola1	1.17026	0.246611	25	22.8	167.34
P33611	DNA polymerase alpha subunit B	Pola2	0.976387	0.257423	11	30.7	66.213
O35654	DNA polymerase delta subunit 2	Pold2	0.473725	-0.198464	5	18.1	51.354
Q9JKP7	DNA polymerase epsilon subunit 3	Pole3	0.0306898	0.0127547	3	35.2	16.629
Q5FW94	DNA primase	Prim1	0.119832	0.0746505	14	35.7	49.295
P33610	DNA primase large subunit	Prim2	2.71843	0.44013	11	29.1	58.408
Q5SV02	DNA repair protein RAD50	Rad50	0.586931	-0.115042	37	31.7	153.54
Q8K3D3	DNA repair protein SWI5 homolog	Swi5	0.30712	0.106712	5	66.1	13.828
Q3TGI0	DNA repair protein XRCC1	Xrcc1	0.321572	0.110046	7	17.9	68.81
Q9D600	DNA replication complex GINS protein PSF2	Gins2	0.550957	-0.347088	3	29.2	21.236
Q9CY94	DNA replication complex GINS protein PSF3	Gins3	0.0847807	-0.0451215	4	28.7	24.576
Q99LZ3	DNA replication complex GINS protein SLD5	Gins4	1.88751	0.760281	4	25.1	25.961
P97310	DNA replication licensing factor MCM2	Mcm2	0.638925	0.101526	43	53.5	102.08
Q3UI57	DNA replication licensing factor MCM3	Mcm3	3.14488	0.329213	45	71.3	91.545
Q542F4	DNA replication licensing factor MCM4	Mcm4	0.433417	0.069611	40	58.2	96.735
Q52KC3	DNA replication licensing factor MCM5	Mcm5	5.63461e-06	1.19209e-06	50	77.1	82.406
Q542I2	DNA replication licensing factor MCM6	Mcm6	1.04957	0.141242	46	59	92.866
Q61881	DNA replication licensing factor MCM7	Mcm7	2.0449	0.16555	48	66.9	81.21
Q04750	DNA topoisomerase 1	Top1	0.463587	0.155696	40	50.6	90.875
Q01320	DNA topoisomerase 2-alpha	Top2a	2.27261	0.457993	47	45.3	172.79
Q64511	DNA topoisomerase 2-beta	Top2b	1.69613	-0.202289	54	45.6	181.91
Q6ZQF0	DNA topoisomerase 2-binding protein 1	Topbp1	0	NaN	2	1.5	168.86
Q9Z321	DNA topoisomerase 3-beta-1	Top3b	1.33754	-0.315979	14	23.7	96.948
Q544Z7	DNA-(apurinic or apyrimidinic site) lyase	Apex1	0.950905	-0.15053	17	64.7	35.49
P97313	DNA-dependent protein kinase catalytic subunit	Prkdc	0	0.371071	5	1.5	471.47
Q3UHI3	DNA-directed RNA polymerase	Polr1a	0.926265	0.464744	8	6.8	194.15
O08847	DNA-directed RNA polymerase	Polr2a	1.05118	-0.173005	52	39.2	216.76
B2RXC6	DNA-directed RNA polymerase	Polr3a	0.818269	-0.497882	2	2.2	155.74
Q791N7	DNA-directed RNA polymerase I subunit RPA12	Znrd1	0	NaN	1	18.7	13.649
Q76KJ5	DNA-directed RNA polymerase I subunit RPA34	Cd3eap	0.204189	0.11971	4	20.3	43.082
Q8K202	DNA-directed RNA polymerase I subunit RPA49	Polr1e	0.497991	-0.495001	4	10.9	44.212
D3YZ20	DNA-directed RNA polymerase II subunit RPB11	Polr2j	0.0355188	-0.0172789	3	27.9	12.584
Q8CFI7	DNA-directed RNA polymerase II subunit RPB2	Polr2b	1.48692	0.114009	37	35.9	133.91
Q9DB22	DNA-directed RNA polymerase II subunit RPB3	Polr2c	1.34763	0.161658	10	54.5	31.457
Q9D7M8	DNA-directed RNA polymerase II subunit RPB4	Polr2d	0.0261807	-0.00982491	7	80.3	16.311
P62488	DNA-directed RNA polymerase II subunit RPB7	Polr2g	2.23346	0.662989	7	44.2	19.294
P60898	DNA-directed RNA polymerase II subunit RPB9	Polr2i	0.424365	0.452595	7	80	14.523
P59470	DNA-directed RNA polymerase III subunit RPC2	Polr3b	0	NaN	4	3.6	127.71
Q9D483	DNA-directed RNA polymerase III subunit RPC3	Polr3c	0	NaN	3	7.3	60.705
Q91WD1	DNA-directed RNA polymerase III subunit RPC4	Polr3d	2.09071	0.422378	3	9.8	44.356
Q9CZT4	DNA-directed RNA polymerase III subunit RPC5	Polr3e	0	NaN	2	3.1	76.859
Q9CZ23	DNA-directed RNA polymerase III subunit RPC6	Polr3f	0.581631	-0.154634	2	16.3	15.773
P52432	DNA-directed RNA polymerases I and III subunit RPAC1	Polr1c	0.164476	0.0386524	8	21.1	39.106
Q545W2	DNA-directed RNA polymerases I and III subunit RPAC2	Polr1d	1.58747	-0.479058	3	40.6	15.072
Q80UW8	DNA-directed RNA polymerases I, II, and III subunit RPABC1	Polr2e	0.0159609	0.00477496	12	85.2	24.57
Q3TN04	DNA-directed RNA polymerases I, II, and III subunit RPABC2	Polr2f	0	NaN	1	7.1	14.437
Q923G2	DNA-directed RNA polymerases I, II, and III subunit RPABC3	Polr2h	0.728022	-0.641202	2	19.3	17.143
Q9D2S5	DNA-directed RNA polymerases I, II, and III subunit RPABC4	Polr2k	0	NaN	1	13.8	6.9881
P62876	DNA-directed RNA polymerases I, II, and III subunit RPABC5	Polr2l	0.349858	-0.146957	4	91	7.645
Q8K339	DNA/RNA-binding protein KIN17	Kin	0	NaN	3	8.2	44.721
Q5NTY0	DnaJ homolog subfamily A member 1	Dnaja1	3.14729	0.583613	16	49.9	44.868
Q9QYJ0	DnaJ homolog subfamily A member 2	Dnaja2	1.73605	0.336531	18	55.3	45.745
Q99M87	DnaJ homolog subfamily A member 3, mitochondrial	Dnaja3	1.90012	0.270144	2	47.5	52.443
Q9QYJ3	DnaJ homolog subfamily B member 1	Dnajb1	0.176927	0.0948343	8	32.6	38.167
Q99KV1	DnaJ homolog subfamily B member 11	Dnajb11	0.298795	-0.0658702	13	50.8	40.555
Q9QYI4	DnaJ homolog subfamily B member 12	Dnajb12	0.13173	0.0468579	8	29.3	41.987
Q9D832	DnaJ homolog subfamily B member 4	Dnajb4	0.0630746	0.029245	12	55.5	37.781
O54946	DnaJ homolog subfamily B member 6	Dnajb6	0.398788	-0.190981	4	16.4	39.807
Q61712	DnaJ homolog subfamily C member 1	Dnajc1	0.784043	-0.311435	8	22.6	63.869
Q9DC23	DnaJ homolog subfamily C member 10	Dnajc10	0.695538	0.112045	28	47.5	90.582
Q5U458	DnaJ homolog subfamily C member 11	Dnajc11	0.559885	0.208565	12	26.7	63.232
Q80TN4	DnaJ homolog subfamily C member 16	Dnajc16	0	NaN	1	1.6	89.135
Q91WT4	DnaJ homolog subfamily C member 17	Dnajc17	0	NaN	3	12.9	34.465
P54103	DnaJ homolog subfamily C member 2	Dnajc2	1.29418	0.375108	15	41.1	71.721
F7CGC9	DnaJ homolog subfamily C member 24	Dnajc24	0	NaN	2	15.5	13.067
A2ALW5	DnaJ homolog subfamily C member 25	Dnajc25	0.25955	0.300869	3	16.4	28.968
Q91YW3	DnaJ homolog subfamily C member 3	Dnajc3	1.01922	-0.142805	32	61.9	57.463
A2AUE1	DnaJ homolog subfamily C member 5	Dnajc5	0	-1.18282	1	9.9	15.819
Q9QYI3	DnaJ homolog subfamily C member 7	Dnajc7	2.71753	0.454762	19	48.6	56.475
Q6NZB0	DnaJ homolog subfamily C member 8	Dnajc8	0.0993203	0.0361583	18	62.1	29.812
Q91WN1	DnaJ homolog subfamily C member 9	Dnajc9	0.0861623	0.0368273	9	40.9	30.059
A2BDX2	Dolichol-phosphate mannosyltransferase	Dpm1	0.380727	-0.409919	8	41.8	23.432
Q3UG68	Dolichyl-diphosphooligosaccharide--protein glycosyltransferase 48 kDa subunit	Ddost	1.69303	-0.16468	18	48.8	48.985
Q5RKP4	Dolichyl-diphosphooligosaccharide--protein glycosyltransferase subunit 1	Rpn1	1.20046	-0.123698	50	74.5	68.396
Q61833	Dolichyl-diphosphooligosaccharide--protein glycosyltransferase subunit 2	Rpn2	0.477301	-0.0759172	29	55.4	66.301
P61804	Dolichyl-diphosphooligosaccharide--protein glycosyltransferase subunit DAD1	Dad1	1.13296	-0.599796	2	21.2	12.497
Q8BMP9	Dolichyl-diphosphooligosaccharide--protein glycosyltransferase subunit STT3A	Stt3a	0.0904535	0.0247864	19	24.8	80.53
Q3TDQ1	Dolichyl-diphosphooligosaccharide--protein glycosyltransferase subunit STT3B	Stt3b	0.419558	-0.229293	7	10.8	93.245
Q9DB25	Dolichyl-phosphate beta-glucosyltransferase	Alg5	0.252972	-0.137845	7	27.2	36.79
Q61216	Double-strand break repair protein MRE11A	Mre11a	1.49953	0.214047	24	39.8	80.222
A1L367	Double-strand-break repair protein rad21 homolog	Rad21	0.578423	-0.150946	18	32.4	72.022
A2A5S3	Double-stranded RNA-binding protein Staufen homolog 1	Stau1	0.612009	0.13298	11	31.1	54.855
Q99MU3	Double-stranded RNA-specific adenosine deaminase	Adar	0.401428	-0.188784	9	10.4	130.45
Q91ZS8	Double-stranded RNA-specific editase 1	Adarb1	0.257944	-0.127319	4	8	74.163
O35075	Down syndrome critical region protein 3 homolog	Dscr3	0.00877527	-0.00800924	3	14.5	32.97
D3YYC2	Dr1-associated corepressor	Drap1	3.18866	0.863399	4	35.2	17.587
Q9QXS6	Drebrin	Dbn1	1.24152	-0.2559	16	37.3	72.416
Q62418	Drebrin-like protein	Dbnl	0.34352	-0.101233	16	46.3	48.341
Q9JJE1	Dual specificity mitogen-activated protein kinase kinase 1	Map2k1	0.242014	0.142529	4	41.5	43.374
Q91YS7	Dual specificity mitogen-activated protein kinase kinase 2	Map2k2	0.536402	0.261555	10	44	44.302
Q5SWN9	Dual specificity mitogen-activated protein kinase kinase 3	Map2k3	1.70481	0.285288	9	36.3	39.296
Q543X6	Dual specificity mitogen-activated protein kinase kinase 4	Map2k4	0.166529	-0.0928738	7	28.7	44.113
O35492	Dual specificity protein kinase CLK3	Clk3	0	NaN	3	8.3	73.797
Q9D0T2	Dual specificity protein phosphatase 12	Dusp12	0	-0.21072	2	6.8	37.158
Q99N11	Dual specificity protein phosphatase 22	Dusp22	0	NaN	1	8.2	20.997
H3BKL8	Dual specificity protein phosphatase 3	Dusp3	0	NaN	2	20.7	16.013
Q8CHY3	Dymeclin	Dym	0	NaN	2	3.4	75.847
E9Q586	Dynactin subunit 1	Dctn1	1.06541	0.214398	41	50.8	136.85
Q99KJ8	Dynactin subunit 2	Dctn2	1.4981	0.2984	19	67.7	44.116
Q9Z0Y1	Dynactin subunit 3	Dctn3	0.486101	0.151153	10	40.9	20.978
Q8CBY8	Dynactin subunit 4	Dctn4	0.606051	0.14648	15	43.5	52.241
Q9QZB9	Dynactin subunit 5	Dctn5	0.337229	-0.321125	3	15.4	20.14
P39053	Dynamin-1	Dnm1	0.105602	-0.0716024	8	21.6	97.28
Q8K1M6	Dynamin-1-like protein	Dnm1l	2.27838	0.383022	38	75.8	78.01
P39054	Dynamin-2	Dnm2	3.18436	0.351545	24	48.5	97.732
Q8BUT2	Dynamin-3	Dnm3	0.115525	-0.0604956	2	11.2	92.862
P58281	Dynamin-like 120 kDa protein, mitochondrial	Opa1	2.27445	-0.369147	42	53.3	115.59
Q3UYV8	Dynein assembly factor 3, axonemal	Dnaaf3	0	NaN	1	1.5	64.612
P0C6F1	Dynein heavy chain 2, axonemal	Dnah2	0	NaN	2	0.8	511.56
P63168	Dynein light chain 1, cytoplasmic	Dynll1	0.734077	-0.254015	3	59.6	10.366
Q9D0M5	Dynein light chain 2, cytoplasmic	Dynll2	0	0.608556	1	50.6	10.35
P62627	Dynein light chain roadblock-type 1	Dynlrb1	0.970371	0.308428	7	76	10.99
Q9DAS3	Dynein light chain Tctex-type 1	Dynlt1f	3.25176	0.959932	3	41.5	11.625
E9QL12	Dysferlin	Dysf	1.33608	-0.248093	27	19.3	237.19
Q8K135	Dyslexia-associated protein KIAA0319-like protein	Kiaa0319l	0	NaN	1	1.4	115.31
Q91ZU6	Dystonin	Dst	0.631286	-0.082211	36	6.9	834.36
G3UY34	Dystrobrevin beta	Dtnb	0.26015	-0.17566	5	16.3	67.762
Q8CBE6	Dystroglycan	Dag1	0.44707	-0.118606	11	17.2	96.886
Q8CHI8	E1A-binding protein p400	Ep400	0.159103	-0.137301	5	2	318.23
Q9ERU9	E3 SUMO-protein ligase RanBP2	Ranbp2	0.726786	0.0919497	126	52.2	341.12
Q8C863	E3 ubiquitin-protein ligase	Itch	0	NaN	3	5.4	86.701
H9KV21	E3 ubiquitin-protein ligase ARIH1	Arih1	1.43842	0.49512	8	25	56.229
Q5DTM8	E3 ubiquitin-protein ligase BRE1A	Rnf20	0.717336	-0.339982	13	21.3	113.52
Q3U319	E3 ubiquitin-protein ligase BRE1B	Rnf40	0.997129	-0.445327	8	13.5	113.97
F8WIE5	E3 ubiquitin-protein ligase HECTD1	Hectd1	0.815947	0.275485	17	9.7	289.23
Q7TMY8	E3 ubiquitin-protein ligase HUWE1	Huwe1	3.25391	0.43181	39	13.5	480.89
Q80UY2	E3 ubiquitin-protein ligase KCMF1	Kcmf1	0	NaN	1	6.1	32.136
Q6A009	E3 ubiquitin-protein ligase listerin	Ltn1	2.23176	0.728899	10	9.2	198.92
Q3KNM2	E3 ubiquitin-protein ligase MARCH5	2016-03-05	0.710669	0.322596	4	20.9	31.231
Q9D074	E3 ubiquitin-protein ligase MGRN1	Mgrn1	0	0.286826	4	15.6	58.477
P46935	E3 ubiquitin-protein ligase NEDD4	Nedd4	1.78686	0.236105	40	53.3	102.71
E9PXB7	E3 ubiquitin-protein ligase NEDD4-like	Nedd4l	1.00614	-0.154585	6	21.5	112.22
P97868	E3 ubiquitin-protein ligase RBBP6	Rbbp6	0.762432	-0.430295	8	6.6	195.31
P62878	E3 ubiquitin-protein ligase RBX1	Rbx1	0.39719	-0.260541	3	32.4	12.274
Q9R1A8	E3 ubiquitin-protein ligase RFWD2	Rfwd2	1.09269	-0.311653	3	6	80.44
O35730	E3 ubiquitin-protein ligase RING1	Ring1	0.302595	-0.245151	3	19.6	39.347
Q9CQJ4	E3 ubiquitin-protein ligase RING2	Rnf2	1.18313	-0.43913	13	64.6	37.623
Q8C4F9	E3 ubiquitin-protein ligase RNF13	Rnf13	0	NaN	4	25.4	27.465
E9Q555	E3 ubiquitin-protein ligase RNF213	Rnf213	2.67468	1.13834	18	5	584.49
Q8CH72	E3 ubiquitin-protein ligase TRIM32	Trim32	0	1.92359	5	16	72.057
E9QME5	E3 ubiquitin-protein ligase TRIM33	Trim33	0.490167	-0.180938	12	12.8	121.68
Q80VI1	E3 ubiquitin-protein ligase TRIM56	Trim56	2.56231	0.597982	10	21.1	79.512
G5E870	E3 ubiquitin-protein ligase TRIP12	Trip12	1.77647	0.165965	40	29.2	224.13
D6RHT6	E3 ubiquitin-protein ligase TTC3	Ttc3	0	NaN	4	4.9	130.73
Q6WKZ8	E3 ubiquitin-protein ligase UBR2	Ubr2	2.03417	0.586412	18	15.2	199.2
A2AN08	E3 ubiquitin-protein ligase UBR4	Ubr4	1.91241	0.399999	30	8.2	570.29
Q80TP3	E3 ubiquitin-protein ligase UBR5	Ubr5	0.496964	0.174496	17	8.6	308.35
Q8VDF2	E3 ubiquitin-protein ligase UHRF1	Uhrf1	3.93813	0.829357	20	40.2	87.555
Q7TMI3	E3 ubiquitin-protein ligase UHRF2	Uhrf2	0.68367	0.169473	11	20.3	90.105
Q8CCJ3	E3 UFM1-protein ligase 1	Ufl1	1.88737	-0.392218	21	29.8	89.519
Q8BL66	Early endosome antigen 1	Eea1	0.0238352	-0.00617752	21	46.8	160.91
D6RII3	Echinoderm microtubule-associated protein-like 1	Eml1	0.646883	0.350178	8	14.3	76.762
A7ISP9	Echinoderm microtubule-associated protein-like 4	Eml4	0.7736	-0.321295	5	7	108.71
Q9WUZ9	Ectonucleoside triphosphate diphosphohydrolase 5	Entpd5	0.0291316	0.0242331	4	11.5	47.101
Q8C845	EF-hand domain-containing protein D2	Efhd2	1.87298	0.79501	7	37.9	26.8
Q69ZW3	EH domain-binding protein 1	Ehbp1	0.658183	-0.184047	4	6	136.23
Q99MS7	EH domain-binding protein 1-like protein 1	Ehbp1l1	0.444103	0.205076	6	7.1	184.83
Q9WVK4	EH domain-containing protein 1	Ehd1	2.43347	0.212474	21	73.4	60.602
Q8BH64	EH domain-containing protein 2	Ehd2	0.120493	0.0340018	23	60.4	61.174
Q9QXY6	EH domain-containing protein 3	Ehd3	0.0630586	-0.0449497	8	43.2	60.82
Q9EQP2	EH domain-containing protein 4	Ehd4	0.628688	0.226315	13	40.1	61.48
Q8BM84	ELAV-like protein 1	Elavl1	1.29189	-0.210735	27	75.8	36.197
Q99LC5	Electron transfer flavoprotein subunit alpha, mitochondrial	Etfa	0.592996	-0.0844506	20	76.9	35.009
Q9DCW4	Electron transfer flavoprotein subunit beta	Etfb	0.690651	-0.146459	21	66.3	27.623
Q921G7	Electron transfer flavoprotein-ubiquinone oxidoreductase, mitochondrial	Etfdh	3.54593	-0.609177	19	37.2	68.09
F8VPM7	ELKS/Rab6-interacting/CAST family member 1	Erc1	0.350655	0.191907	21	24.6	128.33
Q8BHN8	ELMO domain-containing protein 2	Elmod2	0	NaN	1	4.2	25.41
Q58E64	Elongation factor 1-alpha	Eef1a1	2.48604	0.272225	20	73.6	50.113
O70251	Elongation factor 1-beta	Eef1b	0.987067	0.272855	12	70.2	24.693
Q80T06	Elongation factor 1-delta	Eef1d	1.84939	0.310055	1	77.9	31.292
Q9D8N0	Elongation factor 1-gamma	Eef1g	1.67166	0.300321	29	62.9	50.06
Q3UMI7	Elongation factor 2	Eef2	3.14009	0.516525	70	76	95.326
Q8K0D5	Elongation factor G, mitochondrial	Gfm1	1.23331	0.174953	31	46.3	83.549
Q8K239	Elongation factor Ts	Tsfm	0.233227	0.0724544	12	50	35.116
Q8C0D5	Elongation factor Tu GTP-binding domain-containing protein 1	Eftud1	0.251442	0.136727	5	7.2	125.78
Q8BFR5	Elongation factor Tu, mitochondrial	Tufm	0.300492	-0.0519029	39	79.9	49.508
Q9JLJ5	Elongation of very long chain fatty acids protein 1	Elovl1	0	NaN	1	4.7	32.677
Q7TT37	Elongator complex protein 1	Ikbkap	1.85252	0.40784	19	20.2	149.58
Q91WG4	Elongator complex protein 2	Elp2	0.683712	0.246462	4	9.9	82.71
Q9CZX0	Elongator complex protein 3	Elp3	0.336942	-0.0823838	7	15.2	62.384
Q9ER73	Elongator complex protein 4	Elp4	0.284629	0.144082	11	31.5	46.325
Q99L85	Elongator complex protein 5	Elp5	0	0.7986	2	9.3	33.497
Q3UFK0	Embigin	Emb	0	-0.241639	4	13.3	37.03
Q3UJP3	Emerin	Emd	0.786165	-0.217546	14	63.7	29.435
Q3USG5	EMILIN-1	Emilin1	0.181021	-0.0714946	12	23	89.717
Q8C522	Endonuclease domain-containing 1 protein	Endod1	0.0290764	-0.0202188	6	17.4	55.262
Q3UN47	Endonuclease G, mitochondrial	Endog	0.194142	-0.0574845	4	18	32.19
Q62419	Endophilin-A2	Sh3gl1	0.517186	-0.0949754	15	48.6	41.518
Q9JK48	Endophilin-B1	Sh3glb1	1.36615	0.561753	10	39.7	40.855
A2AWI9	Endophilin-B2	Sh3glb2	0	NaN	2	8.6	41.81
Q9EQH2	Endoplasmic reticulum aminopeptidase 1	Erap1	0.98093	0.322558	16	23.4	106.6
Q8VEH8	Endoplasmic reticulum lectin 1	Erlec1	1.39714	-0.421687	7	19.7	54.906
Q8BTW7	Endoplasmic reticulum mannosyl-oligosaccharide 1,2-alpha-mannosidase	Man1b1	0.55855	0.147313	7	19.4	52.393
Q3UVK0	Endoplasmic reticulum metallopeptidase 1	Ermp1	0	NaN	1	5.6	23.552
P57759	Endoplasmic reticulum resident protein 29	Erp29	3.01405	-0.182455	12	40.1	28.823
Q9D1Q6	Endoplasmic reticulum resident protein 44	Erp44	0.83458	-0.152125	26	63.5	46.852
Q9DC16	Endoplasmic reticulum-Golgi intermediate compartment protein 1	Ergic1	2.3941	-0.301176	13	47.9	32.562
Q9CR89	Endoplasmic reticulum-Golgi intermediate compartment protein 2	Ergic2	0	NaN	2	10.6	34.22
F6UIS1	Endoplasmic reticulum-Golgi intermediate compartment protein 3	Ergic3	0.698049	-0.455018	7	33.6	28.002
Q91V38	Endoplasmin	Hsp90b1	2.69233	-0.270549	70	73.2	92.489
F8VQ54	Endoribonuclease Dicer	Dicer1	1.68421	0.655496	7	6.1	215.77
Q9JMG1	Endothelial differentiation-related factor 1	Edf1	2.13914	0.557115	6	43.9	16.369
Q4PZA2	Endothelin-converting enzyme 1	Ece1	0.0328346	-0.0194775	7	15.5	85.462
Q8BHL5	Engulfment and cell motility protein 2	Elmo2	2.2787	0.577504	8	18.3	82.542
Q8K2D3	Enhancer of mRNA-decapping protein 3	Edc3	0.724868	0.185892	8	29.5	55.957
G5E896	Enhancer of mRNA-decapping protein 4	Edc4	1.24921	0.186134	24	22.7	152.48
Q4FZH7	Enhancer of rudimentary homolog	Erh	0.430465	-0.0687719	1	55.8	12.259
Q9JIX0	Enhancer of yellow 2 transcription factor homolog	Eny2	2.14973	0.377746	8	56.4	11.528
Q8BGB7	Enolase-phosphatase E1	Enoph1	2.72913	1.09576	3	19	25.358
P42125	Enoyl-CoA delta isomerase 1, mitochondrial	Eci1	0.117064	-0.0460738	15	58.5	32.25
Q9WUR2	Enoyl-CoA delta isomerase 2, mitochondrial	Eci2	2.00997	-0.436883	13	45	39.503
Q3TLP5	Enoyl-CoA hydratase domain-containing protein 2, mitochondrial	Echdc2	1.491	-0.410676	10	37.5	31.852
Q9D7J9	Enoyl-CoA hydratase domain-containing protein 3, mitochondrial	Echdc3	2.72402	-0.823717	5	25	32.402
Q8BH95	Enoyl-CoA hydratase, mitochondrial	Echs1	3.4871	-0.482832	12	48.3	31.474
Q8CHT1	Ephexin-1	Ngef	4.3288	1.2426	6	12.9	71.415
Q03145	Ephrin type-A receptor 2	Epha2	0.0461192	-0.0220053	11	15.1	108.85
Q99KA8	Ephrin type-A receptor 4	Epha4	0.801043	-0.589795	9	16.6	103.44
Q60669	Ephrin type-B receptor 3	Ephb3	0.878356	-0.449104	2	6.3	104
Q544L9	Ephrin-B1	Efnb1	0.648939	0.485945	2	10.7	37.859
Q9EP98	Epidermal growth factor receptor	Egfr	2.14231	-0.681577	15	20.2	134.84
Q08509	Epidermal growth factor receptor kinase substrate 8	Eps8	1.33721	0.306503	23	37.4	91.736
Q5JC28	Epidermal growth factor receptor substrate 15	Eps15	2.11382	0.325878	17	30.1	86.677
Q60902	Epidermal growth factor receptor substrate 15-like 1	Eps15l1	0.769246	0.0842384	20	36.6	84.751
Q9Z0J0	Epididymal secretory protein E1	Npc2	0.54366	0.302552	7	43.6	16.442
Q3TND6	Epididymis-specific alpha-mannosidase	Man2b2	0.353793	-0.126309	12	15.6	115.55
Q8VEH5	EPM2A-interacting protein 1	Epm2aip1	2.88202	-1.10484	10	26.2	70.095
Q9D379	Epoxide hydrolase 1	Ephx1	3.50602	-0.393912	28	73.4	52.576
Q80VP1	Epsin-1	Epn1	0.485909	-0.155244	2	9	60.211
Q5NCM6	Epsin-2	Epn2	0.619994	-1.20361	4	11.6	61.648
Q3TZ84	Epsin-3	Epn3	1.27149	-0.550378	5	18.6	65.16
B7ZNP0	ER degradation-enhancing alpha-mannosidase-like protein 3	Edem3	1.27373	-0.174529	7	10.3	102.22
Q8C7X2	ER membrane protein complex subunit 1	Emc1	0.0983595	0.0152427	30	42	111.29
Q9CRD2	ER membrane protein complex subunit 2	Emc2	0.803716	-0.222354	13	49.2	34.934
Q99KI3	ER membrane protein complex subunit 3	Emc3	1.3443	-0.591272	8	40.2	29.98
Q9CZX9	ER membrane protein complex subunit 4	Emc4	0.330452	-0.123077	7	35	20.116
Q9EP72	ER membrane protein complex subunit 7	Emc7	0.923465	-0.269829	7	36.9	26.31
Q8C988	ER membrane protein complex subunit 8	Cox4nb	0.042641	-0.0137184	7	50.2	23.29
Q8VC93	ERI1 exoribonuclease 3	Eri3	0.381933	-0.121811	3	15.2	29.682
Q91X78	Erlin-1	Erlin1	3.03446	0.575116	13	45.1	38.936
Q8BFZ9	Erlin-2	Erlin2	0.897713	-0.23788	16	58.8	37.872
Q8R180	ERO1-like protein alpha	Ero1l	3.44198	0.359235	16	44.4	54.084
P54116	Erythrocyte band 7 integral membrane protein	Stom	0.682186	-0.326858	6	34.9	31.375
Q9D172	ES1 protein homolog, mitochondrial	D10Jhu81e	1.12759	-0.378068	10	56	28.09
Q3V1V3	ESF1 homolog	Esf1	2.66571	0.584656	10	14.2	98.047
Q91V76	Ester hydrolase C11orf54 homolog		0.578507	-0.174341	10	43.2	34.995
Q9EQ06	Estradiol 17-beta-dehydrogenase 11	Hsd17b11	3.05872	-0.445335	16	69.8	32.88
Q0VGQ1	Estradiol 17-beta-dehydrogenase 12	Hsd17b12	0.18628	0.0336975	19	67	34.741
P50171	Estradiol 17-beta-dehydrogenase 8	Hsd17b8	0.0232307	-0.0152681	3	17	26.588
D6RE20	Ethanolaminephosphotransferase 1	Ept1	0	NaN	1	24.2	7.4085
Q61070	Etoposide-induced protein 2.4	Ei24	0.855507	-0.352762	2	5.6	38.932
Q3UWZ1	Eukaryotic elongation factor 2 kinase	Eef2k	0.463033	0.375121	5	9.4	69.539
Q4FZL1	Eukaryotic initiation factor 4A-I	Eif4a1	1.70619	0.262547	18	73.6	46.022
Q52KC1	Eukaryotic initiation factor 4A-II	Eif4a2	0.794963	-0.201397	12	81.6	46.402
Q91VC3	Eukaryotic initiation factor 4A-III	Eif4a3	0.217809	-0.0516897	22	68.4	46.839
Q8R050	Eukaryotic peptide chain release factor GTP-binding subunit ERF3A	Gspt1	1.68497	0.37504	29	55	68.526
Q8BWY3	Eukaryotic peptide chain release factor subunit 1	Etf1	1.298	0.161298	22	54.9	49.03
Q9D1M4	Eukaryotic translation elongation factor 1 epsilon-1	Eef1e1	1.41406	0.442983	10	66.7	19.859
Q4V9T8	Eukaryotic translation initiation factor 1	Eif1	1.61616	0.520475	8	77	12.746
Q60872	Eukaryotic translation initiation factor 1A	Eif1a	0.123763	0.097991	2	40.3	16.502
Q8BMJ3	Eukaryotic translation initiation factor 1A, X-chromosomal	Eif1ax	0.530653	0.097829	2	39.6	16.46
Q6ZWX6	Eukaryotic translation initiation factor 2 subunit 1	Eif2s1	0.0985297	0.0307619	30	71.4	36.108
Q99L45	Eukaryotic translation initiation factor 2 subunit 2	Eif2s2	1.45263	0.28315	26	67.1	38.092
Q9Z0N1	Eukaryotic translation initiation factor 2 subunit 3, X-linked	Eif2s3x	1.79673	0.327945	29	61.2	51.065
Q8BJW6	Eukaryotic translation initiation factor 2A	Eif2a	2.03161	-0.297423	24	54.9	64.403
Q61211	Eukaryotic translation initiation factor 2D	Eif2d	0	NaN	6	17.5	62.829
P23116	Eukaryotic translation initiation factor 3 subunit A	Eif3a	2.181	0.262383	71	52.2	161.93
Q8JZQ9	Eukaryotic translation initiation factor 3 subunit B	Eif3b	3.17465	0.428688	33	50.7	91.369
Q8R1B4	Eukaryotic translation initiation factor 3 subunit C	Eif3c	0.20215	0.0473632	42	48.4	105.53
O70194	Eukaryotic translation initiation factor 3 subunit D	Eif3d	0.688739	0.0718626	26	62.6	63.988
Q3UIG0	Eukaryotic translation initiation factor 3 subunit E	Eif3e	2.60051	0.492586	30	73	52.22
Q6IRT4	Eukaryotic translation initiation factor 3 subunit F	Eif3f	1.46523	0.220296	17	46.9	37.881
Q9Z1D1	Eukaryotic translation initiation factor 3 subunit G	Eif3g	1.38828	0.157264	18	58.1	35.638
Q91WK2	Eukaryotic translation initiation factor 3 subunit H	Eif3h	2.24053	0.357714	16	48.3	39.832
Q9QZD9	Eukaryotic translation initiation factor 3 subunit I	Eif3i	2.89969	0.310002	17	76.9	36.46
Q66JS6	Eukaryotic translation initiation factor 3 subunit J-B	Eif3j2	1.37254	0.357874	15	64.3	29.485
Q9DBZ5	Eukaryotic translation initiation factor 3 subunit K	Eif3k	0.236469	-0.140949	5	26.1	25.086
Q8QZY1	Eukaryotic translation initiation factor 3 subunit L	Eif3l	1.32687	0.196844	37	61.9	66.612
Q99JX4	Eukaryotic translation initiation factor 3 subunit M	Eif3m	0.237995	0.0425293	18	58	42.516
E9PVC6	Eukaryotic translation initiation factor 4 gamma 1	Eif4g1	2.8236	0.323219	46	37.2	171.28
A0JNY7	Eukaryotic translation initiation factor 4 gamma 2	Eif4g2	2.67683	0.228275	33	48.6	102.13
Q6DI78	Eukaryotic translation initiation factor 4 gamma 3	Eif4g3	0	0.00330063	3	10.3	105.12
Q3TDD8	Eukaryotic translation initiation factor 4B	Eif4b	3.46992	0.532776	25	47.1	68.709
Q3TK95	Eukaryotic translation initiation factor 4E	Eif4e	1.84053	0.362432	8	36.9	25.053
Q0P688	Eukaryotic translation initiation factor 4E type 2	Eif4e2	0.940579	0.183534	5	30.4	27.66
Q60876	Eukaryotic translation initiation factor 4E-binding protein 1	Eif4ebp1	0.681883	0.350137	4	53.8	12.325
Q3UZD4	Eukaryotic translation initiation factor 4E-binding protein 2	Eif4ebp2	0	0.263374	2	36.7	12.956
Q9WUK2	Eukaryotic translation initiation factor 4H	Eif4h	0.703365	0.113572	11	42.5	25.186
Q3TQR3	Eukaryotic translation initiation factor 5	Eif5	1.38209	0.169784	17	41.3	48.968
P63242	Eukaryotic translation initiation factor 5A-1	Eif5a	0.97002	0.180546	5	85.1	16.832
Q05D44	Eukaryotic translation initiation factor 5B	Eif5b	2.57571	0.24168	40	35.9	137.61
Q545K4	Eukaryotic translation initiation factor 6	Eif6	1.76288	0.424594	11	64.5	26.511
Q9QZH6	Evolutionarily conserved signaling intermediate in Toll pathway, mitochondrial	Ecsit	0.351292	0.106635	12	43.7	49.798
Q8C7W8	Excitatory amino acid transporter 1	Slc1a3	0.497495	-0.241922	5	12.3	59.592
Q5PPR2	Exocyst complex component 1	Exoc1	1.61542	0.615524	5	7.4	100.19
Q9D4H1	Exocyst complex component 2	Exoc2	1.11148	0.20181	9	13.3	103.96
Q8K0E2	Exocyst complex component 3	Exoc3	0.659308	0.833271	5	10.7	86.454
O35382	Exocyst complex component 4	Exoc4	0.639339	0.136376	9	13.7	110.54
Q3U8A5	Exocyst complex component 5	Exoc5	0	NaN	6	10.2	81.748
A6H5Z3	Exocyst complex component 6B	Exoc6b	1.80649	0.600805	5	8.9	94.128
Q542L0	Exocyst complex component 7	Exoc7	0.358756	-0.168578	6	14.5	75.158
Q9DAA6	Exosome complex component CSL4	Exosc1	0.270694	-0.101453	5	33.3	21.423
Q8BTW3	Exosome complex component MTR3	Exosc6	0	NaN	3	17.2	28.37
Q8VBV3	Exosome complex component RRP4	Exosc2	0.0915184	-0.0398735	5	27.3	32.631
Q7TQK4	Exosome complex component RRP40	Exosc3	0.718807	0.177578	8	52.6	29.546
Q921I9	Exosome complex component RRP41	Exosc4	0	NaN	2	13.1	26.249
Q6NX62	Exosome complex component RRP43	Exosc8	0.0223635	-0.01451	5	30	29.343
Q9JHI7	Exosome complex component RRP45	Exosc9	0.91821	0.401205	6	20.3	48.936
Q9CRA8	Exosome complex component RRP46	Exosc5	0.752738	-0.179602	7	41.3	25.194
Q9D0M0	Exosome complex exonuclease RRP42	Exosc7	0.493833	-0.213969	6	25.1	31.825
Q9CSH3	Exosome complex exonuclease RRP44	Dis3	0.477961	0.0497675	33	44.2	108.84
Q8R2R0	Exosome component 10	Exosc10	0.106521	0.0226277	15	24	100.91
Q8C089	Exostosin-like 2	Extl2	1.01687	-0.23645	5	25.9	31.095
Q3UUW7	Exostosin-like 3	Extl3	0	0.344979	3	3.8	94.601
Q6P5F9	Exportin-1	Xpo1	0.0957096	0.0255974	32	39.4	123.09
Q9ERK4	Exportin-2	Cse1l	2.8807	0.217003	28	28.8	110.45
Q9ESJ0	Exportin-4	Xpo4	0.395418	0.260492	5	5.9	129.98
Q924C1	Exportin-5	Xpo5	3.45465	0.464743	19	25.2	136.97
Q9EPK7	Exportin-7	Xpo7	0.149347	0.0663362	8	12.9	120.38
Q9CRT8	Exportin-T	Xpot	2.74239	0.888095	15	21.4	109.73
Q3U7R1	Extended synaptotagmin-1	Esyt1	2.84447	-0.322412	39	45.2	121.55
Q3TZZ7	Extended synaptotagmin-2	Esyt2	2.24422	-0.267242	29	43.9	94.138
Q8K007	Extracellular sulfatase Sulf-1	Sulf1	1.97496	-0.609798	5	8	100.92
Q6P4T3	Eyes absent homolog 3	Eya3	2.51916	0.92352	13	29.5	57.854
Q9Z191	Eyes absent homolog 4	Eya4	0.224755	0.165378	10	25.2	66.874
Q4KML7	Ezrin	Ezr	1.18841	-0.205184	30	67.7	69.406
P47753	F-actin-capping protein subunit alpha-1	Capza1	2.45363	-0.231805	14	83.6	32.939
Q5DQJ3	F-actin-capping protein subunit alpha-2	Capza2	1.84305	-0.211838	12	73.4	32.967
Q923G3	F-actin-capping protein subunit beta	Capzb	2.57541	-0.348712	19	64	30.628
Q80UW2	F-box only protein 2	Fbxo2	0.672537	-0.17857	3	18.2	33.676
Q8BJL1	F-box only protein 30	Fbxo30	0	NaN	3	4.2	82.687
Q8CHQ0	F-box only protein 4	Fbxo4	0.343131	0.131243	5	12.2	43.776
Q3U7U3	F-box only protein 7	Fbxo7	0	NaN	3	11.7	57.648
Q9QXE7	F-box-like/WD repeat-containing protein TBL1X	Tbl1x	0.69736	-0.410951	8	35.1	56.802
Q8BHJ5	F-box-like/WD repeat-containing protein TBL1XR1	Tbl1xr1	0.696343	-0.362249	7	34	55.66
A2A536	F-box/LRR-repeat protein 20	Fbxl20	0	-0.717553	3	15.7	23.265
Q9QXW0	F-box/LRR-repeat protein 6	Fbxl6	0	NaN	1	3	33.238
G3X956	FACT complex subunit SPT16	Supt16	0.590508	-0.10023	50	49.9	119.84
Q08943	FACT complex subunit SSRP1	Ssrp1	0.350734	-0.0567793	37	51.3	80.859
P56213	FAD-linked sulfhydryl oxidase ALR	Gfer	0.855352	0.357686	4	27.8	22.876
D3YX57	Fanconi anemia group I protein homolog	Fanci	0	-0.125637	3	2.7	148.78
Q0P6B2	Far upstream element-binding protein 1	Fubp1	0.118989	-0.0421325	24	43.1	67.195
Q3U0V1	Far upstream element-binding protein 2	Khsrp	1.31716	-0.182535	36	47.9	76.775
Q920E5	Farnesyl pyrophosphate synthase	Fdps	0.387352	0.074877	13	40.5	40.581
P54731	FAS-associated factor 1	Faf1	0.752589	0.29003	8	17.3	73.862
Q3TDN2	FAS-associated factor 2	Faf2	0.267514	-0.0842464	9	30	50.23
Q61553	Fascin	Fscn1	1.16074	0.21732	40	72	54.507
Q922E6	FAST kinase domain-containing protein 2	Fastkd2	0	NaN	7	14.9	78.947
Q7TMV3	FAST kinase domain-containing protein 5	Fastkd5	0	NaN	2	3.9	86.599
Q920L1	Fatty acid desaturase 1	Fads1	0.079814	0.0287902	14	36.2	52.322
F2WWK6	Fatty acid desaturase 2	Fads2	0.0557942	-0.0119888	17	32.6	51.384
Q9JJE7	Fatty acid desaturase 3	Fads3	0	NaN	4	13.8	51.469
Q3UHT6	Fatty acid synthase	Fasn	2.40815	0.383325	90	48.8	272.41
Q497I3	Fatty acid-binding protein, epidermal	Fabp5	0.769035	0.123657	9	77.8	15.137
Q922J9	Fatty acyl-CoA reductase 1	Far1	0.279387	0.162324	9	20	59.296
F6RG68	FCH domain only protein 2	Fcho2	0	0.0703955	6	14.9	88.257
D3Z5B2	FERM domain-containing protein 8	Frmd8	0	NaN	1	5.4	22.535
F8VPU2	FERM, RhoGEF and pleckstrin domain-containing protein 1	Farp1	1.29964	-0.23056	43	59.7	118.87
Q91VS8	FERM, RhoGEF and pleckstrin domain-containing protein 2	Farp2	0.675079	-0.100446	12	21.1	121.28
Q8CIB5	Fermitin family homolog 2	Fermt2	0.930699	0.144927	25	52.6	77.8
Q3THE6	Ferritin	Ftl1	3.24588	0.628323	2	67.8	20.695
Q9CPX4	Ferritin	Ftl1	0.404022	0.376191	2	64.5	20.772
P09528	Ferritin heavy chain	Fth1	1.22921	0.209493	10	71.4	21.066
Q8C3V7	Ferrochelatase, mitochondrial	Fech	0.695249	-0.135428	14	55.7	46.746
Q6P9Q4	FH1/FH2 domain-containing protein 1	Fhod1	0.664426	0.290424	4	6.2	129.6
P16092	Fibroblast growth factor receptor	Fgfr1	1.34489	-0.582624	10	16.1	81.898
Q6NWW9	Fibronectin type III domain-containing protein 3B	Fndc3b	0.0477251	-0.0192749	18	22.6	132.76
F6TLV3	Fibronectin type-III domain-containing protein 3A	Fndc3a	1.40379	-0.0968974	23	28.3	127.14
Q99K58	Fibulin-2	Fbln2	1.93258	0.595854	6	8.3	126.46
Q6P6L0	Filamin A-interacting protein 1-like	Filip1l	0.164894	-0.0887125	8	9.1	101.85
B9EKP5	Filamin-A	Flna	0.130106	0.0291581	176	76.3	280.47
Q80X90	Filamin-B	Flnb	0.409201	0.0485958	144	77.3	277.82
Q8VHX6	Filamin-C	Flnc	1.09462	0.158307	138	68.6	291.12
Q6P9Q6	FK506-binding protein 15	Fkbp15	0.765822	0.194323	2	12.6	132.96
Q91Z50	Flap endonuclease 1	Fen1	0.221551	-0.0846259	12	46.6	42.623
Q923D2	Flavin reductase (NADPH)	Blvrb	0.0649372	0.0379234	6	55.8	22.197
Q540I4	Flotillin-1	Flot1	3.19784	-0.667231	20	51.9	47.513
Q60634	Flotillin-2	Flot2	2.22706	-0.461506	16	59.6	41.658
E9PYJ6	Focadhesin	Focad	0	NaN	2	1.6	189.56
P34152	Focal adhesion kinase 1	Ptk2	0.284359	0.114184	13	19.9	119.24
Q62356	Follistatin-related protein 1	Fstl1	1.65114	0.354524	7	29.7	34.554
Q61572	Forkhead box protein C1	Foxc1	0.777087	-0.25497	2	7.6	56.939
P42128	Forkhead box protein K1	Foxk1	0.00890589	0.00407575	12	29.5	74.919
H3BJ24	Forkhead box protein P1	Foxp1	0.204162	-0.0678573	1	30.2	64.677
Q9DBY0	Forkhead box protein P4	Foxp4	3.88989	0.722481	7	20.4	72.758
Q8K012	Formin-binding protein 1-like	Fnbp1l	0.0932097	0.0491096	11	24	63.917
Q6ZQ03	Formin-binding protein 4	Fnbp4	0.0245331	0.0115648	6	7.2	111.24
F8VPR2	Formin-like protein 2	Fmnl2	0.0638928	-0.0441643	4	10.3	122.91
Q6ZPF4	Formin-like protein 3	Fmnl3	0.337277	-0.105796	15	25	117.17
P97447	Four and a half LIM domains protein 1	Fhl1	1.46976	-0.418857	13	64.3	31.888
Q543D7	Four and a half LIM domains protein 2	Fhl2	0.314534	-0.198043	14	67.7	32.072
Q9R059	Four and a half LIM domains protein 3	Fhl3	0.660098	0.20413	10	59.2	31.794
Q547R0	Fragile X mental retardation protein 1 homolog	Fmr1	0.124713	0.0513969	2	23.9	66.269
Q61584	Fragile X mental retardation syndrome-related protein 1	Fxr1	0	NaN	1	48.3	72.813
Q6PDS4	Frataxin, mitochondrial	Fxn	0	NaN	3	32.7	11.084
B9VU62	Friend virus susceptibility protein 1	Fv1	0	NaN	3	16	49.813
O70421	Frizzled-1	Fzd1	0	NaN	1	2.5	71.126
Q9JIP6	Frizzled-2	Fzd2	1.35027	-0.441083	2	5.3	64.058
Q5FWB7	Fructose-bisphosphate aldolase	Aldoa	0.778349	0.26251	23	91.8	39.355
P97807	Fumarate hydratase, mitochondrial	Fh	0.564972	-0.135132	27	67.5	50.052
P35505	Fumarylacetoacetase	Fah	0.426744	-0.412401	6	21.7	46.175
Q9DB70	FUN14 domain-containing protein 1	Fundc1	0	NaN	2	18.7	17.158
Q9D6K8	FUN14 domain-containing protein 2	Fundc2	0.327575	-0.13889	8	59.6	16.564
Q8VDC1	FYVE and coiled-coil domain-containing protein 1	Fyco1	0	NaN	3	2.6	162.33
Q3TNB8	FYVE, RhoGEF and PH domain-containing protein 3	Fgd3	0	0.793908	5	13.4	80.665
Q56A08	G patch domain and KOW motifs-containing protein	Gpkow	0.862612	-0.455641	6	18.4	53.831
Q3UFS4	G patch domain-containing protein 11	Gpatch11	0.428048	-0.268555	4	22.1	30.608
Q3TFK5	G patch domain-containing protein 4	Gpatch4	0.0539513	0.064135	4	14.9	36.85
A2A6A1	G patch domain-containing protein 8	Gpatch8	0.878667	-0.323586	5	6.2	164.99
J3QMG7	G-protein coupled receptor 124	Gpr124	0	NaN	2	2.9	120.33
E9Q179	G-rich sequence factor 1	Grsf1	0.0438414	-0.018675	11	50.3	41.61
Q542A9	G/T mismatch-specific thymine DNA glycosylase	Tdg	0	NaN	3	8.1	44.089
Q6HAA1	GA-binding protein alpha chain	Gabpa	1.35219	-0.36379	10	34.1	51.363
Q9R0N0	Galactokinase	Galk1	0.00252051	-0.00120491	13	43.7	42.176
P16045	Galectin-1	Lgals1	0.14513	-0.0396481	11	94.1	14.866
Q3V471	Galectin-3	Lgals3	0.0901141	-0.0623969	9	44.1	19.937
Q07797	Galectin-3-binding protein	Lgals3bp	0	NaN	1	2.9	64.49
Q9JL15	Galectin-8	Lgals8	0	NaN	3	10.8	36.161
Q99L83	Galectin-9	Lgals9	0.0200655	0.0196451	4	12.4	36.544
Q8VED9	Galectin-related protein	Lgalsl	0	NaN	2	25	18.955
Q8BM29	Gamma-adducin	Add3	0.269366	-0.162748	11	27.2	72.604
Q9DCD6	Gamma-aminobutyric acid receptor-associated protein	Gabarap	1.24042	0.486723	2	25.6	13.918
P60521	Gamma-aminobutyric acid receptor-associated protein-like 2	Gabarapl2	0	NaN	4	37.6	13.667
Q9Z0L8	Gamma-glutamyl hydrolase	Ggh	0.851922	0.275719	3	14.3	35.377
E0CZ04	Gamma-glutamylaminecyclotransferase	Ggact	0	0.26214	2	38.1	11.933
Q9ESY9	Gamma-interferon-inducible lysosomal thiol reductase	Ifi30	0	-0.21253	2	22.6	27.784
Q9CWZ7	Gamma-soluble NSF attachment protein	Napg	1.1478	-0.347822	9	34	34.732
Q921G8	Gamma-tubulin complex component 2	Tubgcp2	1.01857	0.407007	7	9.3	103.22
Q3TN67	Gamma-tubulin complex component 3	Tubgcp3	0.139618	0.0901241	5	12.1	65.281
Q60648	Ganglioside GM2 activator	Gm2a	1.24271	0.500223	4	25.9	20.824
Q8CFX1	GDH/6PGL endoplasmic bifunctional protein	H6pd	3.80504	-0.41453	28	42.3	88.927
Q91ZW2	GDP-fucose protein O-fucosyltransferase 1	Pofut1	1.38413	-0.52144	4	41.5	44.688
Q8VHI3	GDP-fucose protein O-fucosyltransferase 2	Pofut2	0.0906386	0.0297447	17	46.9	49.429
Q5HZI6	GDP-L-fucose synthase	Tsta3	0.553591	0.247975	15	70.1	35.877
Q3TZM9	GDP-Man:Man(3)GlcNAc(2)-PP-Dol alpha-1,2-mannosyltransferase	Alg11	0	-0.127775	3	10.4	50.445
Q8K0C9	GDP-mannose 4,6 dehydratase	Gmds	0.146089	-0.0663371	17	52.7	41.984
Q6PAC1	Gelsolin	Gsn	1.69789	-0.20763	35	64.2	80.762
Q9CQQ4	Gem-associated protein 2	Gemin2	0	NaN	3	17.5	30.44
B2RQ83	Gem-associated protein 5	Gemin5	0.207406	0.113632	16	16.3	166.54
Q8K284	General transcription factor 3C polypeptide 1	Gtf3c1	0.809024	0.214074	15	9.8	237.47
Q8BL74	General transcription factor 3C polypeptide 2	Gtf3c2	2.08846	0.659344	6	13.1	100.27
Q8BMQ2	General transcription factor 3C polypeptide 4	Gtf3c4	0.099626	0.031564	14	24.1	91.612
Q8R2T8	General transcription factor 3C polypeptide 5	Gtf3c5	1.50729	-0.419152	3	5.3	59.867
Q9ESZ8	General transcription factor II-I	Gtf2i	2.20266	-0.198762	50	69.3	106.05
Q9D0D5	General transcription factor IIE subunit 1	Gtf2e1	1.46318	-0.374934	9	23.2	49.593
Q9D902	General transcription factor IIE subunit 2	Gtf2e2	0.188871	0.0772723	7	31.2	33.046
Q3THK3	General transcription factor IIF subunit 1	Gtf2f1	0.488678	0.164609	14	30.7	57.241
Q8R0A0	General transcription factor IIF subunit 2	Gtf2f2	0.786065	0.252212	13	50.6	28.381
Q9Z1Z0	General vesicular transport factor p115	Uso1	0.526711	0.106871	35	41.2	106.98
Q9CZZ6	Geranylgeranyl pyrophosphate synthase	Ggps1	0	0.130864	2	10.6	27.3
A7VJ98	Glia maturation factor beta	Gmfb	2.25638	0.383073	8	85.2	16.722
D6RGR3	Glomulin	Glmn	0	NaN	1	10.3	11.412
Q9JK38	Glucosamine 6-phosphate N-acetyltransferase	Gnpnat1	0.369856	-0.192212	4	43.5	20.791
Q6A0D9	Glucosamine-6-phosphate isomerase 1	Gnpda1	0.163816	0.0958736	4	18.6	30.719
Q790Y8	Glucose-6-phosphate 1-dehydrogenase	G6pdx	1.31195	0.331473	31	58.6	59.262
P06745	Glucose-6-phosphate isomerase	Gpi	3.28023	0.485708	23	60.4	62.766
Q9D7M1	Glucose-induced degradation protein 8 homolog	Gid8	0.214401	-0.0852364	9	41.7	26.778
O08795	Glucosidase 2 subunit beta	Prkcsh	0.975403	-0.153125	23	55.9	59.559
Q3UHH8	Glucoside xylosyltransferase 1	Gxylt1	0	NaN	3	8.1	42.479
Q810K9	Glucoside xylosyltransferase 2	Gxylt2	0.0487333	-0.0255067	4	13.3	51.478
P17439	Glucosylceramidase	Gba	0.825529	-0.160343	12	34.4	57.621
P26443	Glutamate dehydrogenase 1, mitochondrial	Glud1	2.59129	-0.296383	38	71	61.336
Q8CCJ1	Glutamate receptor ionotropic, delta-2	Grid2	0	NaN	1	3.9	31.203
Q3UNA7	Glutamate--cysteine ligase catalytic subunit	Gclc	2.1848	0.36297	8	17.1	72.585
Q4FJZ6	Glutamate--cysteine ligase regulatory subunit	Gclm	1.82006	0.517704	8	38.3	30.534
Q8K335	Glutamate-rich WD repeat-containing protein 1	Grwd1	1.29354	0.334512	8	33.6	37.91
D3Z7P3	Glutaminase kidney isoform, mitochondrial	Gls	0.0391637	-0.028097	4	53	73.963
P47856	Glutamine--fructose-6-phosphate aminotransferase [isomerizing] 1	Gfpt1	0.528671	-0.20665	34	45.8	76.722
G3X8R5	Glutamine-rich protein 1	Qrich1	0.677054	0.205316	8	19.4	86.528
Q9CZN8	Glutamyl-tRNA(Gln) amidotransferase subunit A, mitochondrial	Qrsl1	0	0.231737	6	15.8	56.782
Q8BW84	Glutamyl-tRNA(Gln) amidotransferase subunit B, mitochondrial	Pet112	3.54263	1.17963	5	10.7	61.509
Q9QUH0	Glutaredoxin-1	Glrx	1.84355	-0.785902	4	37.4	11.871
Q9CQM9	Glutaredoxin-3	Glrx3	1.10814	0.239358	15	57	37.778
Q80Y14	Glutaredoxin-related protein 5, mitochondrial	Glrx5	0.065671	0.0151769	6	32.2	16.292
Q60759	Glutaryl-CoA dehydrogenase, mitochondrial	Gcdh	0.636927	-0.153956	9	31.1	48.605
Q3TI34	Glutathione peroxidase	Gpx4	0.588672	0.31422	7	50	19.54
P11352	Glutathione peroxidase 1	Gpx1	0.96576	0.251492	13	76.6	22.347
Q99LJ6	Glutathione peroxidase 7	Gpx7	3.1643	-0.556085	13	64.5	21.061
Q3U9R7	Glutathione reductase, mitochondrial	Gsr	1.1579	0.307119	14	42.4	48.886
P24472	Glutathione S-transferase A4	Gsta4	0.37416	0.227096	6	37.8	25.564
P10649	Glutathione S-transferase Mu 1	Gstm1	0.712617	-0.131703	17	86.7	25.97
P15626	Glutathione S-transferase Mu 2	Gstm2	1.48157	-0.390036	9	71.6	25.716
P48774	Glutathione S-transferase Mu 5	Gstm5	0.382762	-0.102723	11	69.6	26.635
O09131	Glutathione S-transferase omega-1	Gsto1	0.552422	0.146072	18	79.6	27.497
P19157	Glutathione S-transferase P 1	Gstp1	0.00970436	-0.00334676	17	73.8	23.609
D3Z3X5	Glutathione S-transferase theta-1	Gstt1	0	NaN	2	20.3	26.04
Q541E2	Glutathione synthetase	Gss	0.339507	0.113952	10	34	52.246
P16858	Glyceraldehyde-3-phosphate dehydrogenase	Gapdh	1.20173	0.220523	3	81.4	35.81
Q64516	Glycerol kinase	Gyk	1.419	-0.204679	9	25.4	57.457
Q61586	Glycerol-3-phosphate acyltransferase 1, mitochondrial	Gpam	0	NaN	2	3.6	93.703
Q8C0N2	Glycerol-3-phosphate acyltransferase 3	Agpat9	0	NaN	1	6.4	49
Q3TSI4	Glycerol-3-phosphate acyltransferase 4	Agpat6	0.101063	-0.0725636	5	18.2	43.381
E0CXN5	Glycerol-3-phosphate dehydrogenase [NAD(+)], cytoplasmic	Gpd1	0	NaN	2	6.1	35.231
Q64521	Glycerol-3-phosphate dehydrogenase, mitochondrial	Gpd2	2.83619	-0.270587	45	76.5	80.953
Q91WK5	Glycine cleavage system H protein, mitochondrial	Gcsh	1.19906	-0.504757	3	39.4	18.637
Q9CZD3	Glycine--tRNA ligase	Gars	3.16761	0.608884	38	56.7	81.877
D3Z0Q6	Glycogen [starch] synthase, muscle	Gys1	0	NaN	5	8	76.623
Q8CI94	Glycogen phosphorylase, brain form	Pygb	1.42948	-0.25687	31	50.9	96.729
Q9WV60	Glycogen synthase kinase-3 beta	Gsk3b	0.145089	0.0472218	8	40.2	46.71
Q9R062	Glycogenin-1	Gyg1	0.606711	0.278496	4	23.7	37.402
Q9JL62	Glycolipid transfer protein	Gltp	0.0738502	0.0627296	3	15.3	23.689
Q8VCS3	Glycosaminoglycan xylosylkinase	Fam20b	0.160457	-0.06554	9	28.4	46.58
Q9WTK3	Glycosylphosphatidylinositol anchor attachment 1 protein	Gpaa1	0.12163	0.0805806	3	5.6	67.948
Q6NSU3	Glycosyltransferase 8 domain-containing protein 1	Glt8d1	1.04348	-0.561084	4	13.2	41.99
Q640P4	Glycosyltransferase 8 domain-containing protein 2	Glt8d2	0	NaN	2	7.7	39.933
Q3UJC3	Glycylpeptide N-tetradecanoyltransferase 1	Nmt1	2.80736	0.472748	15	45.4	56.888
Q9CPV4	Glyoxalase domain-containing protein 4	Glod4	0.0436313	0.0169042	17	64.4	33.316
Q91Z53	Glyoxylate reductase/hydroxypyruvate reductase	Grhpr	0.162973	-0.129029	6	28	35.328
Q8CD04	Glypican-1	Gpc1	0	NaN	1	5.8	31.964
Q9R087	Glypican-6	Gpc6	2.7655	-0.743657	4	15	63.056
Q9DCZ1	GMP reductase 1	Gmpr	0.474607	-0.428284	5	25.5	37.482
Q99L27	GMP reductase 2	Gmpr2	0.708714	0.475758	6	28.4	38.018
Q3THK7	GMP synthase [glutamine-hydrolyzing]	Gmps	2.89678	0.21561	37	72.6	76.723
Q9D8T4	Golgi apparatus membrane protein TVP23 homolog B	Tvp23b	0	NaN	1	6.3	23.305
F8WHM5	Golgi apparatus protein 1	Glg1	0.528255	-0.0959161	30	30.4	132.35
D3YVW2	Golgi integral membrane protein 4	Golim4	1.06576	-0.250119	11	20.8	79.904
Q91XA2	Golgi membrane protein 1	Golm1	0.673109	-0.18656	6	20.6	44.326
Q9CRA5	Golgi phosphoprotein 3	Golph3	1.93303	0.691422	9	35.9	33.752
A2ATI9	Golgi reassembly-stacking protein 2	Gorasp2	0.0930579	0.0411641	10	30.6	45.026
Q8BMP6	Golgi resident protein GCP60	Acbd3	1.04835	-0.165924	17	39.6	60.18
Q80UU0	Golgi SNAP receptor complex member 1	Gosr1	1.72628	-0.860905	5	32.8	28.431
A2A9I0	Golgi SNAP receptor complex member 2	Gosr2	1.13702	0.448166	7	48.5	19.571
D3Z4J5	Golgi to ER traffic protein 4 homolog	Get4	0.10357	-0.0659231	5	26.8	27.58
Q8BH60	Golgi-associated PDZ and coiled-coil motif-containing protein	Gopc	0	NaN	2	5.7	49.795
Q9CYL5	Golgi-associated plant pathogenesis-related protein 1	Glipr2	1.79151	-0.716461	11	85.7	17.09
Q9CW79	Golgin subfamily A member 1	Golga1	0.00380729	-0.00258523	8	13.5	84.299
Q921M4	Golgin subfamily A member 2	Golga2	0.948142	-0.180015	29	41.7	110.05
P55937	Golgin subfamily A member 3	Golga3	1.46569	0.228656	36	38.3	162.82
Q91VW5	Golgin subfamily A member 4	Golga4	0	-0.122842	6	3.5	257.56
Q9QYE6	Golgin subfamily A member 5	Golga5	0.299774	-0.160251	28	52	82.367
Q91W53	Golgin subfamily A member 7	Golga7	0.302765	-0.164693	2	19	15.792
Q9R1S3	GPI ethanolamine phosphate transferase 1	Pign	0	0.719395	2	3.5	90.436
Q3UUQ7	GPI inositol-deacylase	Pgap1	2.45111	0.628214	2	3.4	104.58
Q6PD26	GPI transamidase component PIG-S	Pigs	1.99118	0.527826	14	38.9	61.71
Q3U047	GPI transamidase component PIG-T	Pigt	1.6297	-0.597547	7	12	65.481
E9Q421	GPI-anchor transamidase	Pigk	0.0341226	-0.0320829	6	25.4	40.862
F7CWA0	GPN-loop GTPase 3	Gpn3	0	-0.028231	2	32.1	12.142
Q8CB44	GRAM domain-containing protein 4	Gramd4	0.129706	0.19882	5	12.8	72.263
H3BJE0	Granulins	Grn	0	NaN	3	17.8	27.083
Q9QYY0	GRB2-associated-binding protein 1	Gab1	0	NaN	2	4	76.812
E9PWI6	GRIP and coiled-coil domain-containing protein 2	Gcc2	0.00938985	0.0041651	33	25.6	190.73
A2AEW9	GRIP1-associated protein 1	Gripap1	0	NaN	5	8.8	90.764
Q8VEB4	Group XV phospholipase A2	Pla2g15	0	NaN	2	4.9	47.307
Q9CR59	Growth arrest and DNA damage-inducible proteins-interacting protein 1	Gadd45gip1	0.929629	-0.494849	4	14.9	25.82
B1AT92	Growth factor receptor-bound protein 2	Grb2	0.223357	0.0841244	8	43.8	23.587
Q91VC9	Growth hormone-inducible transmembrane protein	Ghitm	0.0273112	-0.0707407	2	5.5	37.275
Q99LP6	GrpE protein homolog 1, mitochondrial	Grpel1	0.723409	0.160824	1	68.2	24.307
Q4VAF4	GTP cyclohydrolase 1 feedback regulatory protein	Gchfr	0.321945	0.123216	6	92.9	9.584
Q3ULW0	GTP-binding nuclear protein Ran	Ran	1.45826	0.225631	21	71.3	24.351
O08582	GTP-binding protein 1	Gtpbp1	1.39518	0.552841	9	19.9	72.3
Q8K013	GTP-binding protein 10	Gtpbp10	2.03005	0.268349	6	23.8	40.141
Q9CY28	GTP-binding protein 8	Gtpbp8	0.223654	0.116155	1	21.1	31.872
Q9ESR1	GTP-binding protein Rheb	Rheb	0.798126	0.459806	6	33.2	20.393
Q99JZ4	GTP-binding protein SAR1a	Sar1a	1.45543	0.343175	9	81.3	22.399
Q9CQC9	GTP-binding protein SAR1b	Sar1b	0.83277	0.463401	4	49.5	22.382
Q9WTP7	GTP:AMP phosphotransferase AK3, mitochondrial	Ak3	1.97327	-0.281028	18	78.9	25.426
Q9WUR9	GTP:AMP phosphotransferase AK4, mitochondrial	Ak4	0.367448	-0.195802	5	29.1	25.061
Q9CZU4	GTPase Era, mitochondrial	Eral1	0.909309	0.172041	4	11.9	48.186
Q5J7N1	GTPase KRas	Kras	0.0222294	-0.00757785	4	77.7	21.482
Q9D091	GTPase NRas	Nras	1.66187	-0.235671	3	78.8	21.243
Q6PAR5	GTPase-activating protein and VPS9 domain-containing protein 1	Gapvd1	0.205559	0.127771	3	2.2	159.98
O35969	Guanidinoacetate N-methyltransferase	Gamt	0	NaN	6	55.5	26.336
Q3TMQ8	Guanine nucleotide exchange factor MSS4	Rabif	0	NaN	2	12.2	10.812
P08752	Guanine nucleotide-binding protein G(i) subunit alpha-2	Gnai2	2.36531	-0.277394	16	67.6	40.489
Q9CXP8	Guanine nucleotide-binding protein G(I)/G(S)/G(O) subunit gamma-10	Gng10	3.23789	-0.664833	4	79.4	7.2293
Q9DAS9	Guanine nucleotide-binding protein G(I)/G(S)/G(O) subunit gamma-12	Gng12	1.66013	-0.634837	8	79.2	7.9972
Q80SZ7	Guanine nucleotide-binding protein G(I)/G(S)/G(O) subunit gamma-5	Gng5	0.761757	-0.199186	6	91.2	7.3184
Q3TQ70	Guanine nucleotide-binding protein G(I)/G(S)/G(T) subunit beta-1	Gnb1	0.700711	-0.15882	12	74.7	37.377
Q3U9V4	Guanine nucleotide-binding protein G(I)/G(S)/G(T) subunit beta-2	Gnb2	2.02409	-0.427957	14	72.1	37.331
Q9DC51	Guanine nucleotide-binding protein G(k) subunit alpha	Gnai3	0.450252	-0.156588	10	53.1	40.538
P18872	Guanine nucleotide-binding protein G(o) subunit alpha	Gnao1	1.6334	-0.671396	11	54.8	40.036
Q3UHH5	Guanine nucleotide-binding protein G(q) subunit alpha	Gnaq	0.866951	-0.190103	12	66.3	42.158
P63094	Guanine nucleotide-binding protein G(s) subunit alpha isoforms short	Gnas	2.02975	-0.26737	16	46.8	44.265
Q3UPA1	Guanine nucleotide-binding protein subunit alpha-11	Gna11	1.29666	-0.24331	13	70.5	42.024
Q2NKI3	Guanine nucleotide-binding protein subunit alpha-12	Gna12	0	NaN	1	7.5	35.897
Q3UE40	Guanine nucleotide-binding protein subunit alpha-13	Gna13	1.90904	-0.537578	5	18.8	44.038
P68040	Guanine nucleotide-binding protein subunit beta-2-like 1	Gnb2l1	0.188967	0.0452229	29	86.4	35.076
P36916	Guanine nucleotide-binding protein-like 1	Gnl1	0.0477583	0.0189648	12	27.3	68.77
Q8CI11	Guanine nucleotide-binding protein-like 3	Gnl3	2.6445	0.318091	23	39.8	60.786
Q64520	Guanylate kinase	Guk1	0.720999	0.31618	4	25.8	21.918
Q31168	H-2 class I histocompatibility antigen, D-B alpha chain	H2-D1	0	NaN	3	10.4	38.261
Q31171	H-2 class II histocompatibility antigen, E-B beta chain	H2-Eb1	2.91915	-1.00365	5	40.6	22.652
Q9WVD4	H(+)/Cl(-) exchange transporter 5	Clcn5	2.82662	-0.425963	4	5.6	83.1
Q3UMQ8	H/ACA ribonucleoprotein complex non-core subunit NAF1	Naf1	2.30739	0.802232	3	8.6	53.245
D3YZ09	H/ACA ribonucleoprotein complex subunit 1	Gar1	2.55521	0.3512	10	42.4	20.448
Q9CRB2	H/ACA ribonucleoprotein complex subunit 2	Nhp2	0.0963887	-0.016831	11	79.1	17.247
Q9CQS2	H/ACA ribonucleoprotein complex subunit 3	Nop10	0.0895494	0.0536698	3	79.7	7.7059
Q9ESX5	H/ACA ribonucleoprotein complex subunit 4	Dkc1	0.231869	-0.0457094	27	53.4	57.401
Q3UGR5	Haloacid dehalogenase-like hydrolase domain-containing protein 2	Hdhd2	1.58952	0.528862	5	40.2	28.73
Q9CYW4	Haloacid dehalogenase-like hydrolase domain-containing protein 3	Hdhd3	1.89904	1.63266	4	22.3	28.027
Q9D786	HAUS augmin-like complex subunit 5	Haus5	1.24151	-0.365165	2	5.6	58.181
Q3TGM7	HBS1-like protein	Hbs1l	0.0510673	0.0296061	13	28.7	74.827
Q8R5I5	HCLS1-associated protein X-1	Hax1	0	0.113953	2	8.2	22.191
Q3TC93	HCLS1-binding protein 3	Hs1bp3	0.0583287	0.0478792	4	20	43.691
Q3SXD3	HD domain-containing protein 2	Hddc2	0.495402	0.157408	5	44.2	22.753
E9PWH6	HEAT repeat-containing protein 3	Heatr3	0.364522	0.0921854	10	22.8	61.889
Q5PRF0	HEAT repeat-containing protein 5A	Heatr5a	0	NaN	2	6.4	70.087
Q8C547	HEAT repeat-containing protein 5B	Heatr5b	0	NaN	7	4.8	224.32
Q6P1G0	HEAT repeat-containing protein 6	Heatr6	0	NaN	2	2.6	128.92
Q8BM72	Heat shock 70 kDa protein 13	Hspa13	0.366874	-0.192494	12	29.9	51.709
Q99M31	Heat shock 70 kDa protein 14	Hspa14	3.41784	0.700815	13	39.7	54.65
P17879	Heat shock 70 kDa protein 1B	Hspa1b	3.31	-0.529442	18	58.7	70.175
Q61316	Heat shock 70 kDa protein 4	Hspa4	1.43445	0.20776	59	75.4	94.132
P48722	Heat shock 70 kDa protein 4L	Hspa4l	3.40139	0.553844	18	34.5	92.251
Q3UBA6	Heat shock cognate 71 kDa protein	Hspa8	0.77104	0.139392	31	69.3	70.898
Q9CQZ1	Heat shock factor-binding protein 1	Hsbp1	0.150715	0.0673793	7	89.5	8.6107
Q61699	Heat shock protein 105 kDa	Hsph1	3.88232	0.268654	48	65.7	96.406
Q922Z3	Heat shock protein 75 kDa, mitochondrial	Trap1	0.797021	-0.0937153	47	68.1	80.077
Q545F4	Heat shock protein beta-1	Hspb1	0.704268	-0.197233	14	91.4	23.014
Q9D6H2	Heat shock protein beta-11	Hspb11	0	NaN	1	7.7	16.28
Q9JK92	Heat shock protein beta-8	Hspb8	0.284613	-0.173828	5	34.7	21.533
Q80Y52	Heat shock protein HSP 90-alpha	Hsp90aa1	2.60624	0.236707	39	64.8	84.787
Q71LX8	Heat shock protein HSP 90-beta	Hsp90ab1	2.62217	0.321204	49	69.8	83.28
P17156	Heat shock-related 70 kDa protein 2	Hspa2	2.64093	-0.7868	9	38.2	69.641
Q3UQ12	Helicase-like transcription factor	Hltf	0	0.105771	4	13.7	49.965
P97825	Hematological and neurological expressed 1 protein	Hn1	0.58578	0.115701	5	51.9	16.08
Q6PGH2	Hematological and neurological expressed 1-like protein	Hn1l	1.00475	0.280684	7	57.9	20.02
Q3U5H8	Heme oxygenase 1	Hmox1	2.59972	0.431004	14	63.3	30.197
Q544R7	Heme oxygenase 2	Hmox2	0.303606	-0.104151	13	61	35.738
Q9R257	Heme-binding protein 1	Hebp1	0.653791	0.445608	7	54.7	21.067
Q9CY10	Hemoglobin subunit alpha	Hba-a1	0	NaN	1	14.8	15.202
Q8R3H7	Heparan sulfate 2-O-sulfotransferase 1	Hs2st1	1.78827	-0.635778	7	23.9	41.813
Q80UW0	Heparan-sulfate 6-O-sulfotransferase 2	Hs6st2	1.1939	-0.52415	3	9.9	53.736
B1ATZ0	Hepatocyte growth factor-regulated tyrosine kinase substrate	Hgs	0.353837	0.193852	17	22.1	85.778
P51859	Hepatoma-derived growth factor	Hdgf	0.610395	-0.134987	15	69.6	26.268
D6CHX5	Hepatoma-derived growth factor-related protein 2	Hdgfrp2	0.00815987	-0.00197452	13	26.5	68.53
Q3TEA8	Heterochromatin protein 1-binding protein 3	Hp1bp3	3.34122	-0.383841	1	53.2	60.866
Q9D6G1	Heterogeneous nuclear ribonucleoprotein A/B	Hnrnpab	0.717915	0.131115	18	40.9	29.922
Q9CX86	Heterogeneous nuclear ribonucleoprotein A0	Hnrnpa0	0.219317	0.0636665	15	54.8	30.53
Q3TIK8	Heterogeneous nuclear ribonucleoprotein A1	Hnrnpa1	0.243091	-0.0468763	4	64.7	34.166
Q9Z130	Heterogeneous nuclear ribonucleoprotein D-like	Hnrpdl	2.23289	-0.243647	13	41.5	33.558
Q60668	Heterogeneous nuclear ribonucleoprotein D0	Hnrnpd	0.216218	-0.0317052	16	45.4	32.754
Q9Z2X1	Heterogeneous nuclear ribonucleoprotein F	Hnrnpf	1.11174	-0.289058	23	65.5	45.729
Q811L7	Heterogeneous nuclear ribonucleoprotein H	Hnrnph1	2.49331	-0.327217	14	55.5	49.199
P70333	Heterogeneous nuclear ribonucleoprotein H2	Hnrnph2	1.8656	-0.356667	7	45.2	49.279
Q5FWJ5	Heterogeneous nuclear ribonucleoprotein K	Hnrnpk	0.419135	0.046176	2	73.3	51.028
G5E924	Heterogeneous nuclear ribonucleoprotein L	Hnrnpl	0.719097	-0.105694	35	71.7	66.821
Q921F4	Heterogeneous nuclear ribonucleoprotein L-like	Hnrpll	0.68343	-0.077191	23	61.6	64.124
Q7TMK9	Heterogeneous nuclear ribonucleoprotein Q	Syncrip	1.20131	0.196795	3	52.6	69.632
Q8VEK3	Heterogeneous nuclear ribonucleoprotein U	Hnrnpu	0.137855	0.0172448	47	55.4	87.917
Q8VDM6	Heterogeneous nuclear ribonucleoprotein U-like protein 1	Hnrnpul1	3.1813	-0.459395	2	40.2	96.001
Q00PI9	Heterogeneous nuclear ribonucleoprotein U-like protein 2	Hnrnpul2	2.63824	-0.296422	35	47.5	84.939
O88569	Heterogeneous nuclear ribonucleoproteins A2/B1	Hnrnpa2b1	0.329258	-0.0456176	32	70.3	37.402
Q9Z204	Heterogeneous nuclear ribonucleoproteins C1/C2	Hnrnpc	0.405852	-0.0682066	2	56.5	34.384
Q3UQM8	Hexaprenyldihydroxybenzoate methyltransferase, mitochondrial	Coq3	0.201608	-0.0910314	6	29.3	34.462
G3UVV4	Hexokinase-1	Hk1	2.90557	-0.171089	43	55	101.87
O08528	Hexokinase-2	Hk2	0.211716	-0.0447843	33	51.3	102.53
Q9JLR9	HIG1 domain family member 1A, mitochondrial	Higd1a	1.01346	0.350987	3	53.7	10.425
Q9CQJ1	HIG1 domain family member 2A	Higd2a	0	NaN	1	33	11.368
Q3UTL4	High affinity cationic amino acid transporter 1	Slc7a1	2.36425	0.834551	3	8	67.107
Q9DCB1	High mobility group nucleosome-binding domain-containing protein 3	Hmgn3	0.644773	-0.324049	2	25.3	10.769
Q9JL35	High mobility group nucleosome-binding domain-containing protein 5	Hmgn5	0.00809744	0.00598997	8	27.1	45.343
Q9DC33	High mobility group protein 20A	Hmg20a	0.0676143	0.0279299	2	11.6	39.917
Q8C7C4	High mobility group protein B1	Hmgb1	0.983377	-0.297941	16	69.1	20.303
Q3U566	High mobility group protein B2	Hmgb2	0.166188	-0.101723	12	63.8	24.176
A2AP78	High mobility group protein B3	Hmgb3	2.02626	-0.347592	7	46.5	18.311
Q3TE85	High mobility group protein HMG-I/HMG-Y	Hmga1	0.505008	0.0866021	4	43.4	11.485
P52927	High mobility group protein HMGI-C	Hmga2	0.803934	0.205261	6	59.3	11.819
P62748	Hippocalcin-like protein 1	Hpcal1	0.379887	-0.0665887	9	58.5	22.338
Q8BLH7	HIRA-interacting protein 3	Hirip3	0	NaN	3	8.2	65.214
P70349	Histidine triad nucleotide-binding protein 1	Hint1	0.571261	0.145088	10	78.6	13.777
Q9D0S9	Histidine triad nucleotide-binding protein 2, mitochondrial	Hint2	0.196405	0.102715	3	38.7	17.32
Q8C2D1	Histidine--tRNA ligase, cytoplasmic	Hars	0.882974	0.183528	20	48.7	57.402
A2VDH4	Histone acetyltransferase KAT5	Kat5	0.10385	0.0556277	2	6.1	52.961
Q3UGU8	Histone acetyltransferase KAT7	Myst2	0	0.523607	5	18.2	53.554
E9PYJ8	Histone acetyltransferase p300	Ep300	0	-0.244015	4	6.5	263.3
Q8BY71	Histone acetyltransferase type B catalytic subunit	Hat1	0.542044	0.0985783	15	51	49.278
Q9CQE6	Histone chaperone ASF1A	Asf1a	0	NaN	2	9.3	22.942
Q58E49	Histone deacetylase	Hdac1	0.0411503	-0.0261012	11	52.7	55.074
P70288	Histone deacetylase 2	Hdac2	0.449659	-0.263863	8	43.2	55.302
Q3UG37	Histone deacetylase 6	Hdac6	0	NaN	1	1.4	110.24
E9PX62	Histone deacetylase 7	Hdac7	0.033434	0.0192084	7	15.9	92.245
Q8VH37	Histone deacetylase 8	Hdac8	0	-0.00887807	2	14.6	28.122
Q4FZH3	Histone deacetylase complex subunit SAP18	Sap18	0	NaN	1	65.4	17.595
Q8C1Y3	Histone H1.0	H1f0	2.61902	-0.601587	11	36.3	19.253
P43275	Histone H1.1	Hist1h1a	0.962927	-0.0769892	8	38	21.785
Q5SZA3	Histone H1.2	Hist1h1c	1.35014	-0.360953	2	42.5	21.266
Q149Z9	Histone H1.3	Hist1h1d	0.0301643	0.0511722	0	37.1	22.099
P43274	Histone H1.4	Hist1h1e	0.0137652	-0.0138454	2	37.4	21.977
Q1WWK3	Histone H1.5	Hist1h1b	1.82566	-0.542993	7	36.9	22.445
A0AUV1	Histone H2A	Hist1h2ah	0.407327	0.16851	1	71.7	13.819
Q64522	Histone H2A type 2-B	Hist2h2ab	0.100453	-0.117416	2	70	14.013
P27661	Histone H2A.x	H2afx	0.385053	0.0698483	2	69.9	15.142
P0C0S6	Histone H2A.Z	H2afz	3.30001	-0.840209	8	70.3	13.553
Q6ZWY9	Histone H2B type 1-C/E/G	Hist1h2bc	0.0400915	0.00997972	3	79.4	13.906
P10853	Histone H2B type 1-F/J/L	Hist1h2bf	0.651208	0.592145	0	79.4	13.936
A1L0U3	Histone H3	Hist1h3e	0	NaN	2	75.9	15.029
A1L0V4	Histone H3	Hist1h3i	0.150243	-0.0286778	2	74.8	15.273
P84244	Histone H3.3	H3f3a	0	NaN	2	67.6	15.328
P62806	Histone H4	Hist1h4a	0.397391	-0.0829368	9	71.8	11.367
Q61667	Histone H4	Hist2h4	0	-1.23119	1	100	6.2351
Q9WVG6	Histone-arginine methyltransferase CARM1	Carm1	0.458563	0.103813	17	42.1	63.459
Q60972	Histone-binding protein RBBP4	Rbbp4	0.204375	0.0413783	17	80.7	47.655
Q60973	Histone-binding protein RBBP7	Rbbp7	1.14087	0.140625	17	81.9	47.789
Q5DW34	Histone-lysine N-methyltransferase EHMT1	Ehmt1	0.29507	-0.263601	7	8	136.49
Q3U4G9	Histone-lysine N-methyltransferase EHMT2	Ehmt2	0.854639	0.245546	8	13.2	134.72
Q61188	Histone-lysine N-methyltransferase EZH2	Ezh2	0.450714	0.189293	4	8.2	80.535
P55200	Histone-lysine N-methyltransferase MLL	Mll	0.0607611	-0.033285	8	2.9	429.36
Q6PDK2	Histone-lysine N-methyltransferase MLL2	Mll2	0	NaN	2	0.4	600.24
Q8BVE8	Histone-lysine N-methyltransferase NSD2	Whsc1	0.103284	-0.0488809	6	5.9	152.25
D3Z197	Histone-lysine N-methyltransferase NSD3	Whsc1l1	0.788131	-0.687167	8	8.5	156.1
Q91WC0	Histone-lysine N-methyltransferase setd3	Setd3	0.159467	0.0737879	7	20.2	67.175
Q8VHL1	Histone-lysine N-methyltransferase SETD7	Setd7	0	NaN	4	18.9	40.506
Q8BGC0	HIV Tat-specific factor 1 homolog	Htatsf1	1.61352	-0.338916	14	29.5	86.239
B8JK50	HMG box transcription factor BBX	Bbx	0	NaN	4	6.8	81.782
P53564	Homeobox protein cut-like 1	Cux1	0.676901	0.0849114	0	28.6	164.49
Q60954	Homeobox protein Meis1	Meis1	0	NaN	3	14.9	40.622
Q8BSP4	Homeobox protein SIX1	Six1	3.15051	-0.764171	6	25	32.225
Q99JP6	Homer protein homolog 3	Homer3	0	NaN	2	7.3	39.694
Q61191	Host cell factor 1	Hcfc1	2.6313	-0.265426	39	27.7	210.43
G5E837	Host cell factor 2	Hcfc2	0.189995	-0.19982	4	9.1	79.434
Q99L47	Hsc70-interacting protein	St13	0.0565288	-0.0257936	19	42.9	41.655
Q99P31	Hsp70-binding protein 1	Hspbp1	1.89174	0.457015	5	24.4	39.166
Q61081	Hsp90 co-chaperone Cdc37	Cdc37	2.13778	0.25906	14	41.7	44.593
Q8VD75	Huntingtin-interacting protein 1	Hip1	6.14665	-0.58895	29	46	115.2
Q9CR41	Huntingtin-interacting protein K	Hypk	2.78558	1.55964	4	53.5	14.679
Q61425	Hydroxyacyl-coenzyme A dehydrogenase, mitochondrial	Hadh	0.710551	0.111187	23	70.1	34.463
Q99KB8	Hydroxyacylglutathione hydrolase, mitochondrial	Hagh	0.154808	0.158729	6	36.9	28.901
Q3UMP2	Hydroxymethylglutaryl-CoA lyase, mitochondrial	Hmgcl	1.49554	-0.576328	8	31.4	34.182
Q8JZK9	Hydroxymethylglutaryl-CoA synthase, cytoplasmic	Hmgcs1	0.195478	0.0332878	0	40	57.568
Q2TPA8	Hydroxysteroid dehydrogenase-like protein 2	Hsdl2	1.4519	-0.413749	13	38.2	54.208
P00493	Hypoxanthine-guanine phosphoribosyltransferase	Hprt1	2.53129	0.43523	10	61.9	24.57
Q9JKR6	Hypoxia up-regulated protein 1	Hyou1	0.308247	-0.0287629	59	63.4	111.18
Q61559	IgG receptor FcRn large subunit p51	Fcgrt	4.68302	-0.961967	5	17.3	40.092
Q9CR20	Immediate early response 3-interacting protein 1	Ier3ip1	0	NaN	2	34.1	9.0167
Q60766	Immunity-related GTPase family M protein 1	Ifggd3	2.96347	-0.286567	16	59	44.887
Q8VIM9	Immunity-related GTPase family Q protein	Irgq	0	NaN	1	3.4	59.323
Q6ZQA6	Immunoglobulin superfamily member 3	Igsf3	1.80094	-0.863401	3	3.4	134.71
Q61249	Immunoglobulin-binding protein 1	Igbp1	1.85274	0.552232	7	32.4	38.97
Q52L97	Importin subunit alpha	Kpna2	4.76641	1.05316	14	33.3	57.927
Q8BH30	Importin subunit alpha	Kpna6	2.68	0.360484	9	35.8	59.964
Q4FJX1	Importin subunit alpha	Kpna4	0.881073	0.300402	8	30.9	57.922
Q543M7	Importin subunit alpha	Kpna3	0.223778	0.0602062	11	37.4	57.772
Q60960	Importin subunit alpha-1	Kpna1	1.719	0.500636	4	21.4	60.182
Q3TFE8	Importin subunit beta-1	Kpnb1	1.53746	0.159374	39	49.9	97.112
Q8K2V6	Importin-11	Ipo11	0.917	0.381601	8	12.2	112.41
Q8VI75	Importin-4	Ipo4	2.63701	0.494026	24	28.1	119.27
Q8BKC5	Importin-5	Ipo5	2.8868	0.526124	45	56.4	123.59
Q9EPL8	Importin-7	Ipo7	4.50628	0.977868	20	28.7	119.49
Q7TMY7	Importin-8	Ipo8	0	NaN	2	3	111.82
Q4G0B8	Importin-9	Ipo9	1.08119	0.386216	18	17.6	115.89
Q8BKG3	Inactive tyrosine-protein kinase 7	Ptk7	2.36389	-0.330505	20	24.3	117.53
P40936	Indolethylamine N-methyltransferase	Inmt	0	NaN	3	15.9	29.459
P97287	Induced myeloid leukemia cell differentiation protein Mcl-1 homolog	Mcl1	0	0.346653	4	22.1	35.217
Q05DR8	Inhibitor of nuclear factor kappa-B kinase subunit beta	Ikbkb	0	0.606799	3	4.8	81.054
E9QMH7	Inhibitor of nuclear factor kappa-B kinase-interacting protein	Ikbip	2.63075	-0.527326	18	57.6	42.497
Q9WU62	Inner centromere protein	Incenp	0	NaN	3	3.5	100.77
E9QP59	Inner nuclear membrane protein Man1	Lemd3	1.62974	-0.392963	15	20.6	100.16
Q9D819	Inorganic pyrophosphatase	Ppa1	2.4225	0.34025	24	86.5	32.667
Q91VM9	Inorganic pyrophosphatase 2, mitochondrial	Ppa2	0.143656	-0.0356783	14	52.7	38.114
Q9D892	Inosine triphosphate pyrophosphatase	Itpa	0.891334	0.219789	10	65.7	21.897
Q3UAT9	Inosine-5-monophosphate dehydrogenase	Impdh2	2.41003	0.365479	26	59.1	55.814
P50096	Inosine-5-monophosphate dehydrogenase 1	Impdh1	1.47222	0.367978	10	34.2	55.278
Q9Z329	Inositol 1,4,5-trisphosphate receptor type 2	Itpr2	0.328714	-0.0414522	52	32.1	307.47
P70227	Inositol 1,4,5-trisphosphate receptor type 3	Itpr3	0.0637427	0.015759	64	36.6	304.27
Q6ZQB6	Inositol hexakisphosphate and diphosphoinositol-pentakisphosphate kinase 2	Ppip5k2	0	NaN	10	12.2	121.18
Q9D066	Inositol monophosphatase 1	Impa1	0.351161	0.271398	13	49.8	30.395
Q924A9	Inositol monophosphatase 2	Impa2	0.383931	0.197617	3	18	28.044
Q80V26	Inositol monophosphatase 3	Impad1	2.08089	0.497439	6	21.9	38.616
P49442	Inositol polyphosphate 1-phosphatase	Inpp1	0.235525	0.124932	6	22.7	43.346
Q543V3	Insulin receptor substrate 1	Irs1	1.03809	-0.333366	7	8.8	130.58
O88477	Insulin-like growth factor 2 mRNA-binding protein 1	Igf2bp1	3.17862	-0.449731	22	47	63.45
Q5SF07	Insulin-like growth factor 2 mRNA-binding protein 2	Igf2bp2	0.67969	-0.120414	31	53	65.583
Q9CPN8	Insulin-like growth factor 2 mRNA-binding protein 3	Igf2bp3	0.0171578	-0.00448636	19	46.1	63.574
P47877	Insulin-like growth factor-binding protein 2	Igfbp2	0.268767	0.130053	9	32.1	32.846
Q3U131	Insulin-like growth factor-binding protein 7	Igfbp7	0	NaN	2	10.7	26.427
Q3UCT9	Integral membrane protein 2B	Itm2b	0	-1.75499	5	28.6	30.29
Q91VK4	Integral membrane protein 2C	Itm2c	1.4092	-0.389667	2	12.3	30.482
Q6P4S8	Integrator complex subunit 1	Ints1	0.833839	0.133232	22	13.4	245.16
Q8K2A7	Integrator complex subunit 10	Ints10	2.77199	0.738917	10	18.2	82.019
A8Y5J3	Integrator complex subunit 11	Cpsf3l	0.964158	-0.258671	6	15.6	65.42
Q9D168	Integrator complex subunit 12	Ints12	0.494443	-0.219628	8	20.8	48.568
Q80UK8	Integrator complex subunit 2	Ints2	0.574926	-0.209868	7	8.9	133.51
Q7TPD0	Integrator complex subunit 3	Ints3	0.0516013	0.0117186	21	30.9	117.94
Q8CIM8	Integrator complex subunit 4	Ints4	0.0616316	-0.0184517	19	31	108.19
Q8CHT3	Integrator complex subunit 5	Ints5	0.00250718	-0.00153486	4	6.5	108.35
Q6PCM2	Integrator complex subunit 6	Ints6	0.143417	0.0429072	19	28.2	99.66
Q7TQK1	Integrator complex subunit 7	Ints7	0.265968	-0.107579	16	20.7	106.86
A2API3	Integrator complex subunit 8	Ints8	0	NaN	5	7.7	111.38
Q8K114	Integrator complex subunit 9	Ints9	1.38873	0.330447	12	26	74.077
Q3V3R4	Integrin alpha-1	Itga1	2.80578	-0.790692	16	17.1	130.81
Q62469	Integrin alpha-2	Itga2	0.0358436	-0.017761	21	22.6	128.95
Q62470	Integrin alpha-3	Itga3	0.0228285	0.00946074	8	11.7	116.74
Q80YP5	Integrin alpha-5	Itga5	0.959542	0.365024	20	24.6	115.01
Q8CC06	Integrin alpha-6	Itga6	2.06614	0.858902	12	13.6	119.6
P43406	Integrin alpha-V	Itgav	3.79471	-0.414707	36	44.1	115.36
Q9D2L4	Integrin beta	Itgb6	0	NaN	1	3.1	32.256
P09055	Integrin beta-1	Itgb1	1.24018	0.118783	20	31.5	88.231
O54890	Integrin beta-3	Itgb3	1.90722	-0.45296	11	21.2	86.738
O70309	Integrin beta-5	Itgb5	2.17593	-0.46936	19	30.8	87.908
Q8R0F6	Integrin-linked kinase-associated serine/threonine phosphatase 2C	Ilkap	0.383961	-0.211592	9	30.4	42.774
O55222	Integrin-linked protein kinase	Ilk	0.54802	-0.101401	25	60.8	51.373
Q8R3Y8	Interferon regulatory factor 2-binding protein 1	Irf2bp1	1.47951	-0.512669	4	11.7	59.513
E9Q1P8	Interferon regulatory factor 2-binding protein 2	Irf2bp2	0.370716	-0.167047	6	24	59.291
Q8K3X4	Interferon regulatory factor 2-binding protein-like	Irf2bpl	0.163792	0.0577604	13	25.4	80.564
Q9R002	Interferon-activable protein 202	Ifi202	0.0383231	0.0129466	7	15.5	50.466
P15092	Interferon-activable protein 204	Ifi204	0.442219	0.100179	21	47	70.218
Q99J93	Interferon-induced transmembrane protein 2	Ifitm2	2.7607	-0.650376	3	44.4	15.743
Q9CQW9	Interferon-induced transmembrane protein 3	Ifitm3	1.64652	-0.644722	6	48.2	14.954
Q91YN2	Interferon-induced, double-stranded RNA-activated protein kinase	Eif2ak2	1.0616	0.148368	13	33.6	58.265
Q9WTX2	Interferon-inducible double stranded RNA-dependent protein kinase activator A	Prkra	0.748887	-0.18345	11	48.6	34.371
Q3U1G5	Interferon-stimulated 20 kDa exonuclease-like 2	Isg20l2	0.327079	-0.173517	6	19.3	41.019
Q9CXY6	Interleukin enhancer-binding factor 2	Ilf2	0.213734	0.0391155	15	49.7	43.062
Q9Z1X4	Interleukin enhancer-binding factor 3	Ilf3	2.07589	-0.217579	42	61.7	97.765
Q61730	Interleukin-1 receptor accessory protein	Il1rap	0.218527	0.192058	6	13.9	65.74
Q8CGA1	Interleukin-1 receptor antagonist protein	Il1rn	0.826379	-0.390079	5	44	17.995
P26952	Interleukin-3 receptor subunit alpha	Il3ra	0	NaN	1	3.6	42.016
Q6PDI9	Interleukin-6 receptor subunit beta	Il6st	1.00915	-0.214924	15	24.2	102.44
E9Q3I4	Intersectin-1	Itsn1	1.76649	-0.496949	13	18.7	133.14
Q61025	Intraflagellar transport protein 20 homolog	Ift20	0	NaN	2	27.4	12.014
Q9D0P8	Intraflagellar transport protein 27 homolog	Ift27	0	NaN	2	9.1	20.814
Q8BKE9	Intraflagellar transport protein 74 homolog	Ift74	1.06888	-0.63657	3	6.8	69.301
D3Z157	Intraflagellar transport protein 80 homolog	Ift80	0	NaN	1	9.4	17.661
[truncated: 2,862 more rows]

## Sheet: UP(P>0.05, FC>1.5)
Majority protein IDs	Protein names	Gene names	P value (-Log10)	Difference (Log2)	Unique peptides	Sequence coverage [%]	Mol. weight [kDa]
Q8K298	Actin-binding protein anillin	Anln	5.14471	2.02616	18	27.5	122.79
Q9CYW4	Haloacid dehalogenase-like hydrolase domain-containing protein 3	Hdhd3	1.89904	1.63266	4	22.3	28.027
Q3TFD2	Lysophosphatidylcholine acyltransferase 1	Lpcat1	2.30073	1.60476	3	25.7	54.649
Q78XF5	Oligosaccharyltransferase complex subunit OSTC	Ostc	3.77753	1.60376	2	12.1	16.815
Q9D3D9	ATP synthase subunit delta, mitochondrial	Atp5d	2.55182	1.56002	5	41.1	17.6
Q9CR41	Huntingtin-interacting protein K	Hypk	2.78558	1.55964	4	53.5	14.679
Q05CN2	Ribosomal RNA processing protein 1 homolog A	Rrp1	1.76171	1.52882	4	20.9	42.904
Q9CXG3	Peptidyl-prolyl cis-trans isomerase-like 4	Ppil4	2.44037	1.48501	10	25.2	57.23
Q0KL02	Triple functional domain protein	Trio	2.01812	1.39787	7	3.8	288.71
Q80ZX0	Protein Sec24b	Sec24b	2.14426	1.3579	9	12.1	135.55
Q5XF89	Probable cation-transporting ATPase 13A3	Atp13a3	2.29578	1.33854	3	3.4	137.47
Q9CR27	WASH complex subunit CCDC53	Ccdc53	2.26535	1.32272	3	28.4	21.092
F2Z4B3	Cyclin-dependent kinase 2-associated protein 1	Cdk2ap1	2.56161	1.25795	3	34.5	9.6308
Q4KML4	Costars family protein ABRACL	Abracl	4.85327	1.25384	5	51.9	9.0303
P16254	Signal recognition particle 14 kDa protein	Srp14	3.11544	1.25001	6	54.5	12.51
Q8CHT1	Ephexin-1	Ngef	4.3288	1.2426	6	12.9	71.415
Q99LC8	Translation initiation factor eIF-2B subunit alpha	Eif2b1	1.66691	1.21714	7	28.9	33.816
Q3TME9	Tyrosine-protein kinase Fer	Fer	3.26003	1.20867	4	16.5	45.071
Q6ZQK0	Condensin-2 complex subunit D3	Ncapd3	3.28518	1.18914	12	9.8	169.43
Q8BW84	Glutamyl-tRNA(Gln) amidotransferase subunit B, mitochondrial	Pet112	3.54263	1.17963	5	10.7	61.509
E9Q555	E3 ubiquitin-protein ligase RNF213	Rnf213	2.67468	1.13834	18	5	584.49
Q8R5C5	Beta-centractin	Actr1b	1.99748	1.09781	6	57.7	42.281
Q9DCJ5	NADH dehydrogenase [ubiquinone] 1 alpha subcomplex subunit 8	Ndufa8	3.93489	1.09754	5	38.4	19.992
Q8BGB7	Enolase-phosphatase E1	Enoph1	2.72913	1.09576	3	19	25.358
Q52L97	Importin subunit alpha	Kpna2	4.76641	1.05316	14	33.3	57.927
P62077	Mitochondrial import inner membrane translocase subunit Tim8 B	Timm8b	4.69501	1.03354	3	33.7	9.2864
Q99LT0	Protein dpy-30 homolog	Dpy30	3.09415	1.01483	4	56.6	11.213
E9PY48	Condensin-2 complex subunit H2	Ncaph2	1.97047	1.01005	4	14.8	65.309
Q9EPL8	Importin-7	Ipo7	4.50628	0.977868	20	28.7	119.49
Q9DAS3	Dynein light chain Tctex-type 1	Dynlt1f	3.25176	0.959932	3	41.5	11.625
Q91WK1	SPRY domain-containing protein 4	Spryd4	2.46288	0.936713	7	47.3	23.275
Q6P4T3	Eyes absent homolog 3	Eya3	2.51916	0.92352	13	29.5	57.854
Q9D1R2	Protein KTI12 homolog	Kti12	1.87718	0.905273	4	19.4	38.444
D5MCW4	Protein CutA	Cuta	3.34403	0.896934	3	48.1	16.453
Q543N6	Serine/threonine-protein phosphatase 2A activator	Ppp2r4	2.28018	0.896762	15	79.9	36.71
Q9CRT8	Exportin-T	Xpot	2.74239	0.888095	15	21.4	109.73
A2AEB4	Mortality factor 4-like protein 2	Morf4l2	2.73351	0.885735	6	30.7	22.919
Q9CQK7	RWD domain-containing protein 1	Rwdd1	2.17024	0.883833	6	25.9	27.785
D3YYC2	Dr1-associated corepressor	Drap1	3.18866	0.863399	4	35.2	17.587
Q8CC06	Integrin alpha-6	Itga6	2.06614	0.858902	12	13.6	119.6
Q3UB06	SRSF protein kinase 1	Srpk1	4.1418	0.85569	10	22.8	73.088
Q9D7A8	Armadillo repeat-containing protein 1	Armc1	2.06296	0.851427	4	33	31.246
Q9CZ30	Obg-like ATPase 1	Ola1	3.52912	0.846426	21	67.9	44.729
P08030	Adenine phosphoribosyltransferase	Aprt	3.61753	0.84433	12	66.1	19.724
Q5SSZ5	Tensin-3	Tns3	3.97806	0.839752	1	37.1	58.725
Q3UTL4	High affinity cationic amino acid transporter 1	Slc7a1	2.36425	0.834551	3	8	67.107
Q8VDF2	E3 ubiquitin-protein ligase UHRF1	Uhrf1	3.93813	0.829357	20	40.2	87.555
Q9CPY1	39S ribosomal protein L51, mitochondrial	Mrpl51	3.42106	0.821741	4	39.8	15.103
Q6PE15	Mycophenolic acid acyl-glucuronide esterase, mitochondrial	Abhd10	2.75651	0.821173	6	34	33.04
Q548K2	Alcohol dehydrogenase class 4 mu/sigma chain	Adh7	2.84873	0.819118	9	45.5	39.837
Q9CY16	28S ribosomal protein S28, mitochondrial	Mrps28	3.49399	0.817064	7	50.5	20.52
G3XA18	N-acylethanolamine-hydrolyzing acid amidase	Naaa	1.90337	0.807291	3	9.4	39.803
Q8R5H1	Ubiquitin carboxyl-terminal hydrolase 15	Usp15	4.36472	0.802643	28	41.4	112.32
Q3UMQ8	H/ACA ribonucleoprotein complex non-core subunit NAF1	Naf1	2.30739	0.802232	3	8.6	53.245
O70591	Prefoldin subunit 2	Pfdn2	4.65101	0.798114	7	44.8	16.534
Q8C845	EF-hand domain-containing protein D2	Efhd2	1.87298	0.79501	7	37.9	26.8
Q6P9R1	ATP-dependent RNA helicase DDX51	Ddx51	3.67512	0.791185	14	33.6	70.367
E9PUB0	Arf-GAP with Rho-GAP domain, ANK repeat and PH domain-containing protein 1	Arap1	2.70457	0.779931	8	16.8	83.2
Q7TMR0	Lysosomal Pro-X carboxypeptidase	Prcp	5.90977	0.777071	13	30.5	55.026
Q9JJ44	DUTPase	Dut	3.58397	0.77676	7	59.9	17.414
Q921M8	Ubiquitin carboxyl-terminal hydrolase	Usp4	1.49432	0.769295	20	36.5	103.75
E9PX53	Serine/threonine-protein phosphatase 4 regulatory subunit 1	Ppp4r1	1.50887	0.76471	8	14.6	104.5
Q9D046	Centrin-3	Cetn3	2.66516	0.761738	3	26.9	19.447
Q99LZ3	DNA replication complex GINS protein SLD5	Gins4	1.88751	0.760281	4	25.1	25.961
Q9JKB3	Y-box-binding protein 3	Ybx3	3.25432	0.757039	1	64.5	38.813
Q6PDL0	Cytoplasmic dynein 1 light intermediate chain 2	Dync1li2	2.40934	0.754345	9	30.3	54.218
Q80X98	DEAH (Asp-Glu-Ala-His) box polypeptide 38	Dhx38	2.57026	0.753953	19	20.1	140.62
Q561N4	Ubiquitin-conjugating enzyme E2 L3	Ube2l3	1.88147	0.745834	1	72.7	17.861
Q8C6I2	Succinate dehydrogenase assembly factor 2, mitochondrial	Sdhaf2	3.3613	0.745387	6	48.2	19.431
Q8K2A7	Integrator complex subunit 10	Ints10	2.77199	0.738917	10	18.2	82.019
Q8K4L0	ATP-dependent RNA helicase DDX54	Ddx54	1.90208	0.738698	13	22.5	97.747
Q5SW19	Clustered mitochondria protein homolog	Cluh	3.37385	0.735834	13	15.7	148.07
Q6A009	E3 ubiquitin-protein ligase listerin	Ltn1	2.23176	0.728899	10	9.2	198.92
Q545F0	Macrophage migration inhibitory factor	Mif	3.08559	0.728222	9	100	12.504
Q9DBY0	Forkhead box protein P4	Foxp4	3.88989	0.722481	7	20.4	72.758
Q8R404	Protein QIL1	Qil1	2.81187	0.722292	6	63	13.373
Q86Y56	Dynein assembly factor 5, axonemal	Heatr2	1.69835	0.721985	6	13	93.85
Q3TBW2	39S ribosomal protein L10, mitochondrial	Mrpl10	2.75793	0.719297	5	36.6	29.395
E9PWB1	Pleckstrin homology-like domain family B member 1	Phldb1	3.09909	0.715552	32	31.6	145.04
P70698	CTP synthase 1	Ctps1	3.76643	0.715	29	56.2	66.682
Q3UMC0	Spermatogenesis-associated protein 5	Spata5	1.55029	0.709774	5	6.6	97.255
Q922Y1	UBX domain-containing protein 1	Ubxn1	3.40345	0.709207	8	38.4	33.572
Q8K4F6	Putative methyltransferase NSUN5	Nsun5	2.14753	0.707616	6	17	51.029
Q64261	Cyclin-dependent kinase 6	Cdk6	6.12293	0.706009	5	25.2	37.028
J3QP71	Basigin	Bsg	2.02825	0.702601	7	42.1	21.602
Q99M31	Heat shock 70 kDa protein 14	Hspa14	3.41784	0.700815	13	39.7	54.65
Q63870	Collagen alpha-1(VII) chain	Col7a1	3.14189	0.698551	13	7.4	295.23
A2A6Q5	Cell division cycle protein 27 homolog	Cdc27	2.12152	0.696267	6	10.2	91.841
Q9CRA5	Golgi phosphoprotein 3	Golph3	1.93303	0.691422	9	35.9	33.752
Q9JIK5	Nucleolar RNA helicase 2	Ddx21	5.09826	0.690365	59	64.6	93.55
Q6ZPJ3	Ubiquitin-conjugating enzyme E2 O	Ube2o	2.91021	0.689201	7	9.7	140.83
Q3UVH2	Tyrosine-protein kinase CSK	Csk	2.83274	0.687463	12	34.7	50.73
Q63829	COMM domain-containing protein 3	Commd3	2.10119	0.679781	5	32.3	22.037
Q9R0H0	Peroxisomal acyl-coenzyme A oxidase 1	Acox1	2.54451	0.674914	14	29	74.717
Q3UA06	Pachytene checkpoint protein 2 homolog	Trip13	1.74681	0.670146	8	25.9	48.376
Q8R3P6	von Willebrand factor A domain-containing protein 9	Vwa9	2.2313	0.66983	7	21.6	57.236
Q921Q7	Ras and Rab interactor 1	Rin1	1.32916	0.663769	4	7.9	83.013
P62488	DNA-directed RNA polymerase II subunit RPB7	Polr2g	2.23346	0.662989	7	44.2	19.294
Q6NS79	Protein diaphanous homolog 1	Diap1	2.18555	0.661649	16	16.3	135.84
Q8BL74	General transcription factor 3C polypeptide 2	Gtf3c2	2.08846	0.659344	6	13.1	100.27
J3QMC5	Midasin	Mdn1	2.80034	0.658995	41	11.6	629.58
Q91VJ4	Serine/threonine-protein kinase 38	Stk38	1.6021	0.65854	4	9.2	54.174
Q8R126	Gltscr2 protein	Gltscr2	2.77108	0.657976	7	23.6	54.506
Q3U8P5	Vacuolar protein sorting-associated protein 4B	Vps4b	3.74348	0.65638	8	40.8	49.464
F8VQ54	Endoribonuclease Dicer	Dicer1	1.68421	0.655496	7	6.1	215.77
P70444	BH3-interacting domain death agonist	Bid	1.76136	0.649571	5	42.6	21.951
Q8C079	Striatin-interacting protein 1	Strip1	1.44402	0.648171	7	13.1	86.884
Q9EQ80	NIF3-like protein 1	Nif3l1	2.37577	0.643501	10	34	41.745
E9QAP7	Protein Taf	Taf4a	1.48873	0.642876	5	10.1	73.137
Q3THE6	Ferritin	Ftl1	3.24588	0.628323	2	67.8	20.695
Q3UUQ7	GPI inositol-deacylase	Pgap1	2.45111	0.628214	2	3.4	104.58
Q3THG5	Cyclin-dependent kinase 7	Cdk7	1.35254	0.626369	4	17.6	38.968
Q9D071	MMS19 nucleotide excision repair protein homolog	Mms19	1.4783	0.625641	8	9.9	97.458
Q9QY06	Unconventional myosin-IXb	Myo9b	3.6258	0.619962	11	7.8	238.83
A3KMJ8	Prefoldin subunit 3	Vbp1	3.40966	0.618551	9	51.3	21.963
Q6ZQH8	Nucleoporin NUP188 homolog	Nup188	2.87886	0.617794	21	19.2	196.69
Q9DC50	Peroxisomal carnitine O-octanoyltransferase	Crot	1.81225	0.617426	6	15.5	70.264
Q5PPR2	Exocyst complex component 1	Exoc1	1.61542	0.615524	5	7.4	100.19
Q9CZD3	Glycine--tRNA ligase	Gars	3.16761	0.608884	38	56.7	81.877
Q9CSZ1	BTB/POZ domain-containing protein KCTD5	Kctd5	1.37704	0.606257	2	31.1	18.877
Q8BVG4	Dipeptidyl peptidase 9	Dpp9	2.13466	0.603013	10	17.5	98
A6H5Z3	Exocyst complex component 6B	Exoc6b	1.80649	0.600805	5	8.9	94.128
F8VQJ3	Laminin subunit gamma-1	Lamc1	3.4948	0.600743	24	19.7	177.19
Q9D358	Low molecular weight phosphotyrosine protein phosphatase	Acp1	1.92387	0.599655	7	43	18.192
Q80VI1	E3 ubiquitin-protein ligase TRIM56	Trim56	2.56231	0.597982	10	21.1	79.512
Q3UHB1	5-nucleotidase domain-containing protein 3	Nt5dc3	2.24533	0.597884	11	25.5	63.17
P11440	Cyclin-dependent kinase 1	Cdk1	3.61825	0.597613	14	58.2	34.106
Q9JJY4	Probable ATP-dependent RNA helicase DDX20	Ddx20	1.34855	0.596622	8	16.4	91.709
Q99K58	Fibulin-2	Fbln2	1.93258	0.595854	6	8.3	126.46
Q8WTY4	Anamorsin	Ciapin1	2.1191	0.59558	9	49.8	33.429
Q8BJ03	Cytochrome c oxidase assembly protein COX15 homolog	Cox15	1.31421	0.595052	3	10.9	44.005
Q3TKX4	Probable ATP-dependent RNA helicase DDX52	Ddx52	2.90301	0.594616	20	47.9	67.129
Q9DB96	Neuroguidin	Ngdn	2.19641	0.594234	5	33.7	35.658
Q5SWU9	Acetyl-CoA carboxylase 1	Acaca	3.31765	0.59347	26	18.5	265.25
P46664	Adenylosuccinate synthetase isozyme 2	Adss	3.35796	0.591351	25	54.4	50.02
Q6WKZ8	E3 ubiquitin-protein ligase UBR2	Ubr2	2.03417	0.586412	18	15.2	199.2

## Sheet: DOWN(P>0.05, FC<1.5)
Majority protein IDs	Protein names	Gene names	P value (-Log10)	Difference (Log2)	Unique peptides	Sequence coverage [%]	Mol. weight [kDa]
Q91X98	Vascular cell adhesion protein 1	Vcam1	6.73199	-1.52169	24	38.4	81.331
Q8VD75	Huntingtin-interacting protein 1	Hip1	6.14665	-0.58895	29	46	115.2
Q61391	Neprilysin	Mme	6.10509	-0.701165	39	57.2	85.701
Q3TG75	Ornithine aminotransferase, mitochondrial	Oat	4.95762	-0.649343	36	80.9	48.354
Q542P5	Carbonyl reductase [NADPH] 2	Cbr2	4.88166	-0.688649	18	81.6	25.958
G3X9T8	Ceruloplasmin	Cp	4.76966	-0.84724	27	35.1	121.08
Q61559	IgG receptor FcRn large subunit p51	Fcgrt	4.68302	-0.961967	5	17.3	40.092
Q9D2R6	Cytochrome c oxidase assembly protein 3 homolog, mitochondrial	Coa3	4.60305	-0.7255	3	26.9	11.987
Q2PZL6	Protocadherin Fat 4	Fat4	4.52181	-1.24923	13	4.2	540.31
Q6Q477		Atp2b4	4.45629	-0.796467	15	32	133.07
F8VQ06	Latent-transforming growth factor beta-binding protein 3	Ltbp3	4.40871	-1.05548	3	3.8	134.36
Q543M3	Cathepsin L1	Ctsl	4.19027	-0.725762	12	53.9	37.547
Q9D273	Cob(I)yrinic acid a,c-diamide adenosyltransferase, mitochondrial	Mmab	4.02884	-0.991141	4	16.5	26.273
Q9CSU0	Regulation of nuclear pre-mRNA domain-containing protein 1B	Rprd1b	3.72759	-0.7574	9	51.2	36.883
Q9CZ52	Anthrax toxin receptor 1	Antxr1	3.61883	-0.93341	9	25.3	62.308
Q921G7	Electron transfer flavoprotein-ubiquinone oxidoreductase, mitochondrial	Etfdh	3.54593	-0.609177	19	37.2	68.09
Q9JHS3	Ragulator complex protein LAMTOR2	Lamtor2	3.48815	-0.657377	4	38.4	13.48
Q61235	Beta-2-syntrophin	Sntb2	3.45515	-0.608229	17	38.1	56.381
Q60716		P4ha2	3.44997	-0.591077	2	64.7	60.811
Q9CXR1	Dehydrogenase/reductase SDR family member 7	Dhrs7	3.44963	-0.854393	5	25.1	38.167
Q9Z2Z6	Mitochondrial carnitine/acylcarnitine carrier protein	Slc25a20	3.40092	-0.655152	15	56.1	33.026
Q3UZT7	Catenin beta-1	Ctnnb1	3.37283	-0.89574	22	43.7	85.496
Q9EP89	Serine beta-lactamase-like protein LACTB, mitochondrial	Lactb	3.36044	-0.705307	10	29	60.705
P0C0S6	Histone H2A.Z	H2afz	3.30001	-0.840209	8	70.3	13.553
Q62000	Mimecan	Ogn	3.29602	-0.836354	9	28.9	34.012
Q9CXP8	Guanine nucleotide-binding protein G(I)/G(S)/G(O) subunit gamma-10	Gng10	3.23789	-0.664833	4	79.4	7.2293
Q8K2A1	PTB domain-containing engulfment adapter protein 1	Gulp1	3.23773	-1.43134	8	26	34.47
Q69Z99	Zinc finger protein 512	Znf512	3.23745	-0.662654	19	45.2	63.908
Q540I4	Flotillin-1	Flot1	3.19784	-0.667231	20	51.9	47.513
P62322	U6 snRNA-associated Sm-like protein LSm5	Lsm5	3.15253	-0.656295	2	46.2	9.9374
Q8BSP4	Homeobox protein SIX1	Six1	3.15051	-0.764171	6	25	32.225
Q8R2U8	[Pyruvate dehydrogenase [lipoamide]] kinase isozyme 1, mitochondrial	Pdk1	3.12507	-0.676728	8	31.9	48.836
Q545P0	Sodium/potassium-transporting ATPase subunit beta-1	Atp1b1	3.12374	-0.702399	13	43.8	35.194
P32020	Non-specific lipid-transfer protein	Scp2	3.06525	-0.715726	22	41	59.125
Q9Z0S9	Prenylated Rab acceptor protein 1	Rabac1	3.00072	-0.818523	2	15.1	20.619
Q3U4F3	Lysosomal acid phosphatase	Acp2	2.9913	-0.661182	6	12.5	48.478
P70677	Caspase-3	Casp3	2.98246	-0.693036	6	31.8	31.474
Q9D1R1	Transmembrane protein 126B	Tmem126b	2.91925	-0.61497	2	11.3	25.444
Q31171	H-2 class II histocompatibility antigen, E-B beta chain	H2-Eb1	2.91915	-1.00365	5	40.6	22.652
Q8VEH5	EPM2A-interacting protein 1	Epm2aip1	2.88202	-1.10484	10	26.2	70.095
Q8BVL3	Sorting nexin-17	Snx17	2.88078	-0.679642	6	18.9	52.797
I7HJQ8	CD99 antigen-like protein 2	Cd99l2	2.8519	-0.632434	3	25.8	20.092
Q3V3R4	Integrin alpha-1	Itga1	2.80578	-0.790692	16	17.1	130.81
Q543R4	Carboxypeptidase E	Cpe	2.78354	-0.702543	7	18.5	53.255
Q3UBG2	PTB-containing, cubilin and LRP1-interacting protein	Pid1	2.7824	-0.76974	9	48.4	24.784
Q9R087	Glypican-6	Gpc6	2.7655	-0.743657	4	15	63.056
Q99J93	Interferon-induced transmembrane protein 2	Ifitm2	2.7607	-0.650376	3	44.4	15.743
Q3TWN3	Metal transporter CNNM2	Cnnm2	2.73671	-0.870382	11	26.1	94.435
Q6PDN3	Myosin light chain kinase, smooth muscle	Mylk	2.73187	-0.881451	18	11.2	212.92
Q80ZM5		H1fx	2.72687	-0.920431	7	43.1	20.151
Q9D7J9	Enoyl-CoA hydratase domain-containing protein 3, mitochondrial	Echdc3	2.72402	-0.823717	5	25	32.402
P55012	Solute carrier family 12 member 2	Slc12a2	2.70169	-0.61848	41	34.9	131.03
P17156	Heat shock-related 70 kDa protein 2	Hspa2	2.64093	-0.7868	9	38.2	69.641
Q3UCB5	[3-methyl-2-oxobutanoate dehydrogenase [lipoamide]] kinase, mitochondrial	Bckdk	2.63184	-0.674427	10	31.8	46.587
Q8C1Y3	Histone H1.0	H1f0	2.61902	-0.601587	11	36.3	19.253
Q8VEH3	ADP-ribosylation factor-like protein 8A	Arl8a	2.54468	-0.618621	4	58.6	21.39
F7C528		Chd3	2.53579	-1.13137	10	17	213.92
I6L9D2		Actg2	2.5191	-1.34571	1	68.8	22.455
Q3UQH1	Protein GPR107	Gpr107	2.50275	-0.691277	2	4.3	49.89
Q9CR60	Vesicle transport protein GOT1B	Golt1b	2.49637	-0.836831	2	12.3	15.421
Q91ZN5	Adenosine 3-phospho 5-phosphosulfate transporter 1	Slc35b2	2.4812	-1.53851	3	8.1	41.979
Q8C167	Prolyl endopeptidase-like	Prepl	2.46519	-0.686306	11	25.1	83.193
Q8CGB6	Tensin-like C1 domain-containing phosphatase	Tenc1	2.44151	-1.04869	9	8.4	149.5
Q8BI06	Protein KIAA1199 homolog	9930013L23Rik	2.42637	-0.904993	13	12.9	153.03
I6L9E0	Surfeit locus protein 1	Surf1	2.41164	-1.24366	5	25.9	29.966
O09005	Sphingolipid delta(4)-desaturase DES1	Degs1	2.41104	-0.762646	5	26	38.241
Q3U5K7	Cystatin-C	Cst3	2.39099	-1.17943	3	29.9	15.217
Q9WVJ3	Carboxypeptidase Q	Cpq	2.34359	-0.640999	4	9	50.49
Q8BUH8	Sentrin-specific protease 7	Senp7	2.33318	-0.789938	7	10.3	116.34
Q8BG67	Protein EFR3 homolog A	Efr3a	2.29276	-0.664375	7	10.1	92.612
Q9CXI3	DBH-like monooxygenase protein 1	Moxd1	2.28981	-0.917114	3	7.7	69.677
Q9JJV2	Profilin-2	Pfn2	2.28247	-0.604841	6	62.6	9.7982
Q3U4G3	Xyloside xylosyltransferase 1	Xxylt1	2.28224	-0.657232	5	17.6	43.838
Q9Z0P4	Paralemmin-1	Palm	2.25936	-0.682243	13	60.8	41.614
Q9QZ83		Actg1	2.24982	-0.608331	4	67.7	43.6
Q9R0M6	Ras-related protein Rab-9A	Rab9a	2.24224	-0.753039	7	46.3	22.909
Q8BG30	Negative elongation factor A	Nelfa	2.2186	-0.647113	7	18.9	57.584
Q9CZB0	Succinate dehydrogenase cytochrome b560 subunit, mitochondrial	Sdhc	2.1633	-0.773914	3	14.8	18.382
Q9EP98	Epidermal growth factor receptor	Egfr	2.14231	-0.681577	15	20.2	134.84
E0CZE8	Bax inhibitor 1	Tmbim6	2.05008	-1.05505	2	46.9	3.8054
Q8K007	Extracellular sulfatase Sulf-1	Sulf1	1.97496	-0.609798	5	8	100.92
Q6NZQ6	Zinc finger protein 740	Znf740	1.95365	-0.720394	3	24.4	19.483
E9PZI9	OX-2 membrane glycoprotein	Cd200	1.95271	-1.05303	3	27.1	14.307
Q91V35	Receptor-type tyrosine-protein phosphatase alpha	Ptpra	1.93705	-0.607881	6	13	89.841
P50428	Arylsulfatase A	Arsa	1.87059	-0.605228	7	22.9	53.748
Q8CEY5	Mitochondrial carrier homolog 1	Mtch1	1.86632	-0.672825	13	37.4	39.731
Q9QUH0	Glutaredoxin-1	Glrx	1.84355	-0.785902	4	37.4	11.871
Q9Z0H4	CUGBP Elav-like family member 2	Celf2	1.83303	-0.891014	7	22.2	49.253
Q3TLW5	Aquaporin-1	Aqp1	1.81927	-0.860606	2	9.7	28.792
Q8K2P1	Leucine rich adaptor protein 1-like	Lurap1l	1.80914	-0.59032	2	12.7	23.728
Q6ZQA6	Immunoglobulin superfamily member 3	Igsf3	1.80094	-0.863401	3	3.4	134.71
Q9CYL5	Golgi-associated plant pathogenesis-related protein 1	Glipr2	1.79151	-0.716461	11	85.7	17.09
Q8R3H7	Heparan sulfate 2-O-sulfotransferase 1	Hs2st1	1.78827	-0.635778	7	23.9	41.813
Q9DCV4	Regulator of microtubule dynamics protein 1	Rmdn1	1.77698	-0.612137	6	21.3	35
Q922L6	Negative elongation factor D	Nelfcd	1.77655	-0.588708	9	22.8	66.275
D3Z5Y5	Choline/ethanolaminephosphotransferase 1	Cept1	1.7721	-0.612474	2	60	6.7426
Q3TVI8	Pre-B-cell leukemia transcription factor-interacting protein 1	Pbxip1	1.76871	-0.911686	14	26.8	81.163
Q9Z1Q2	Abhydrolase domain-containing protein 16A	Abhd16a	1.7571	-0.742973	12	25.4	63.085
A2AI57	Transient receptor potential cation channel subfamily M member 7	Trpm7	1.74374	-0.984202	7	5.2	212.33
Q9CQL6	39S ribosomal protein L35, mitochondrial	Mrpl35	1.7271	-0.939088	3	18.1	21.501
Q80UU0	Golgi SNAP receptor complex member 1	Gosr1	1.72628	-0.860905	5	32.8	28.431
Q9DCT5	Stromal cell-derived factor 2	Sdf2	1.715	-0.874697	10	57.3	23.159
Q9ERR7	15 kDa selenoprotein	2016-09-15	1.69021	-0.715272	6	43.8	17.824
Q99JP4	Anaphase-promoting complex subunit CDC26	Cdc26	1.68909	-0.68675	5	68.2	9.7608
Q91W92	Cdc42 effector protein 1	Cdc42ep1	1.6663	-0.861262	6	24.9	43.095
Q810S1	Coiled-coil domain-containing protein 109B	Ccdc109b	1.66432	-0.637325	6	20.9	39.799
Q9DAS9	Guanine nucleotide-binding protein G(I)/G(S)/G(O) subunit gamma-12	Gng12	1.66013	-0.634837	8	79.2	7.9972
Q9CQW9	Interferon-induced transmembrane protein 3	Ifitm3	1.64652	-0.644722	6	48.2	14.954
Q9CQR4	Acyl-coenzyme A thioesterase 13	Acot13	1.64611	-0.600002	4	32.1	15.183
Q8VDY9	Caspase activity and apoptosis inhibitor 1	Caap1	1.64537	-0.716661	5	18	37.825
P18872	Guanine nucleotide-binding protein G(o) subunit alpha	Gnao1	1.6334	-0.671396	11	54.8	40.036
Q9D2D7	Zinc finger protein 687	Znf687	1.6311	-0.635233	3	3.7	130.35
Q3U047	GPI transamidase component PIG-T	Pigt	1.6297	-0.597547	7	12	65.481
A2AMH3	Choline transporter-like protein 1	Slc44a1	1.60239	-0.723523	4	10.3	59.117
Q922B1	O-acetyl-ADP-ribose deacetylase MACROD1	Macrod1	1.58079	-0.861749	5	18.3	35.294
Q8CG19	Latent-transforming growth factor beta-binding protein 1	Ltbp1	1.56208	-0.804567	2	2.7	147.42
F6ZQA3		Numa1	1.54355	-0.645648	3	71.8	82.882
Q9R1R9	Retinol dehydrogenase 11	Rdh11	1.52915	-0.833117	15	54.6	32.442
Q78JW9	Ubiquitin domain-containing protein UBFD1	Ubfd1	1.49429	-0.697966	4	12.5	40.143
Q8BTZ5	Ankyrin repeat domain-containing protein 46	Ankrd46	1.47392	-0.763797	4	20.2	25.222
P18608	Non-histone chromosomal protein HMG-14	Hmgn1	1.46739	-0.712413	2	40.6	10.152
Q9Z2D6	Methyl-CpG-binding protein 2	Mecp2	1.45963	-0.731894	6	18.8	53.575
Q9EQX4	Allograft inflammatory factor 1-like	Aif1l	1.43139	-0.61573	5	38.7	17.024
Q62432	Mothers against decapentaplegic homolog 2	Smad2	1.42026	-0.69723	2	10.3	48.955
O35598	Disintegrin and metalloproteinase domain-containing protein 10	Adam10	1.39046	-0.668519	18	33.5	83.967
E9Q933	Transmembrane protein 11, mitochondrial	Tmem11	1.36778	-0.755252	5	39.8	19.808
Q9D1L0	Coiled-coil-helix-coiled-coil-helix domain-containing protein 2, mitochondrial	Chchd2	1.3634	-0.626149	4	40.5	15.661
E0CXE7	CST complex subunit CTC1	Ctc1	1.35576	-0.679544	5	7.3	106.47
Q99KI3	ER membrane protein complex subunit 3	Emc3	1.3443	-0.591272	8	40.2	29.98

## Sheet: Fig 1E
Majority protein IDs	Protein names	Gene names	P value (-Log10)	Difference (Log2)	Fold change	Unique peptides	Sequence coverage [%]	Mol. weight [kDa]
Q8WTY4	Anamorsin	Ciapin1	2.1191	0.59558	1.51108	9	49.8	33.429
Q9JJY4	Probable ATP-dependent RNA helicase DDX20	Ddx20	1.34855	0.596622	1.51217	8	16.4	91.709
Q3TME9	Tyrosine-protein kinase Fer	Fer	3.26003	1.20867	2.31124	4	16.5	45.071
Q9CRA5	Golgi phosphoprotein 3	Golph3	1.93303	0.691422	1.61487	9	35.9	33.752
Q91VJ4	Serine/threonine-protein kinase 38	Stk38	1.6021	0.65854	1.57848	4	9.2	54.174
Q6ZPJ3	Ubiquitin-conjugating enzyme E2 O	Ube2o	2.91021	0.689201	1.61239	7	9.7	140.83
Q922Y1	UBX domain-containing protein 1	Ubxn1	3.40345	0.709207	1.63491	8	38.4	33.572
Q921M8	Ubiquitin carboxyl-terminal hydrolase	Usp4	1.49432	0.769295	1.70444	20	36.5	103.75
